# Supplementary material for: On the Miocene Cyprideis species flock (Ostracoda; Crustacea) of Western Amazonia (Solimões Formation): Refining taxonomy on species level
Source: Zootaxa. Author manuscript; Available in PMC 2017 Jan 12. (PMC5229818; doi:10.11646/zootaxa.3899.1.1)
Supplement: ESM1 — Dataset of the occurrences of Cyprideis species in core 1AS-10-AM. [file NIHMS70912-supplement-ESM1.xlsx]

## Sheet: 1AS-10-AM
sample [AM..]	depth [m]	C. amazonica			C. curucae			C. cyrtoma			C. aff. graciosa			C. inversa			C. ituiae			C. kotzianae			C. kroemmelbeini			C. machadoi			C. matorae			C. minipunctata			C. multiradiata			C. munoztorresi			C. olivencai			C. paralela			C. pebasae
		ad.	j.	Σ	ad.	j.	Σ	ad.	j.	Σ	ad.	j.	Σ	ad.	j.	Σ	ad.	j.	Σ	ad.	j.	Σ	ad.	j.	Σ	ad.	j.	Σ	ad.	j.	Σ	ad.	j.	Σ	ad.	j.	Σ	ad.	j.	Σ	ad.	j.	Σ	ad.	j.	Σ	ad.	j.	Σ
10/1	-18.0	-	-	0	-	-	0	-	-	0	-	-	0	-	-	0	-	-	0	-	-	0	-	-	0	-	-	0	-	-	0	-	-	0	-	-	0	-	-	0	-	-	0	-	-	0	-	-	0
10/2	-22.2	-	-	0	-	-	0	-	-	0	-	-	0	-	-	0	-	-	0	-	-	0	-	-	0	-	-	0	-	-	0	-	-	0	-	-	0	-	-	0	-	-	0	-	-	0	-	-	0
10/3	-28.2	-	-	0	-	1	1	50	2	52	-	-	0	-	-	0	-	-	0	14	-	14	-	-	0	-	-	0	-	-	0	-	-	0	9	-	9	12	-	12	-	-	0	-	-	0	27	15	42
10/4	-29.3	5	-	5	-	-	0	-	-	0	-	-	0	-	-	0	-	-	0	-	-	0	-	-	0	-	-	0	-	-	0	-	-	0	-	-	0	-	-	0	-	-	0	-	-	0	-	-	0
10/5	-33.0	-	-	0	-	-	0	-	-	0	-	-	0	-	-	0	-	-	0	-	-	0	-	-	0	-	-	0	-	-	0	-	-	0	-	-	0	-	-	0	-	-	0	-	-	0	-	-	0
10/6	-47.4	314	95	409	-	-	0	-	-	0	-	-	0	-	-	0	-	-	0	-	-	0	9	2	11	-	-	0	-	-	0	-	-	0	-	-	0	4	-	4	2	-	2	-	-	0	-	-	0
10/7	-48.4	243	36	279	-	-	0	-	-	0	-	-	0	-	-	0	-	-	0	-	-	0	46	5	51	-	-	0	-	-	0	-	-	0	-	-	0	57	6	63	31	1	32	-	-	0	-	-	0
10/8	-57.0	-	-	0	-	-	0	-	-	0	-	-	0	-	-	0	-	-	0	-	-	0	-	-	0	-	-	0	-	-	0	-	-	0	-	-	0	-	-	0	-	-	0	-	-	0	-	-	0
10/9	-63.0	-	-	0	-	-	0	-	-	0	-	-	0	-	-	0	-	-	0	-	-	0	-	-	0	-	-	0	-	-	0	-	-	0	-	-	0	-	-	0	-	-	0	-	-	0	-	-	0
10/10	-66.6	-	-	0	-	-	0	-	-	0	-	-	0	-	-	0	-	-	0	-	-	0	-	-	0	-	-	0	-	-	0	-	-	0	-	-	0	-	-	0	-	-	0	-	-	0	-	-	0
10/11	-73.0	-	-	0	-	-	0	-	-	0	-	-	0	-	-	0	-	-	0	-	-	0	-	-	0	-	-	0	-	-	0	-	-	0	-	-	0	-	-	0	-	-	0	-	-	0	-	-	0
10/12	-79.2	-	-	0	-	-	0	-	-	0	-	-	0	-	-	0	-	-	0	-	-	0	-	-	0	-	-	0	-	-	0	-	-	0	-	-	0	-	-	0	-	-	0	-	-	0	-	-	0
10/13	-79.5	-	-	0	-	-	0	-	-	0	-	-	0	-	-	0	-	-	0	-	-	0	-	-	0	-	-	0	-	-	0	-	-	0	-	-	0	-	-	0	-	-	0	-	-	0	-	-	0
10/14	-94.3	-	-	0	-	-	0	-	-	0	-	-	0	-	-	0	-	-	0	-	-	0	-	-	0	-	-	0	-	-	0	-	-	0	-	-	0	-	-	0	-	-	0	-	-	0	-	-	0
10/15	-95.0	-	-	0	-	-	0	-	-	0	6	1	7	4	-	4	24	3	27	2	-	2	-	-	0	1	-	1	-	-	0	-	-	0	7	-	7	21	2	23	-	-	0	1	-	1	-	-	0
10/16	-98.0	-	-	0	-	-	0	1	-	1	4	-	4	-	-	0	-	-	0	-	-	0	-	-	0	17	-	17	-	-	0	-	-	0	-	-	0	-	-	0	-	-	0	-	-	0	-	-	0
10/17	-100.2	-	-	0	-	-	0	-	-	0	-	-	0	-	-	0	-	-	0	-	-	0	-	-	0	-	-	0	-	-	0	-	-	0	-	-	0	-	-	0	-	-	0	-	-	0	-	-	0
10/18	-104.1	-	-	0	-	-	0	-	-	0	-	-	0	-	-	0	-	-	0	-	-	0	-	-	0	-	-	0	-	-	0	-	-	0	-	-	0	-	-	0	-	-	0	-	-	0	-	-	0
10/19	-106.9	-	-	0	4	-	4	-	-	0	14	-	14	-	-	0	23	-	23	1	-	1	-	-	0	5	-	5	-	-	0	-	-	0	22	-	22	-	-	0	-	-	0	-	-	0	1	-	1
10/20	-108.0	-	-	0	-	-	0	-	-	0	-	-	0	-	-	0	-	-	0	-	-	0	-	-	0	-	-	0	-	-	0	-	-	0	2	-	2	-	-	0	-	-	0	-	-	0	-	-	0
10/21	-111.4	-	-	0	-	-	0	-	-	0	-	-	0	-	-	0	-	-	0	-	-	0	-	-	0	1	-	1	-	-	0	-	-	0	5	-	5	-	-	0	-	-	0	-	-	0	-	-	0
10/22	-116.4	-	-	0	22	6	28	33	12	45	67	22	89	36	6	42	154	8	162	-	-	0	-	-	0	56	32	88	95	14	109	-	-	0	229	51	280	11	-	11	-	-	0	42	-	42	-	-	0
10/23	-118.0	-	-	0	4	1	5	94	19	113	8	11	19	-	-	0	74	1	75	14	10	24	-	-	0	35	28	63	-	-	0	-	-	0	79	43	122	32	3	35	-	-	0	2	2	4	5	-	5
10/24	-120.5	-	-	0	-	-	0	-	-	0	4	-	4	-	-	0	-	-	0	10	1	11	-	-	0	21	14	35	-	-	0	-	-	0	3	-	3	1	-	1	-	-	0	7	-	7	-	-	0
10/25	-121.7	-	-	0	-	-	0	6	-	6	36	2	38	-	-	0	2	-	2	95	1	96	-	-	0	623	37	660	-	-	0	-	-	0	42	-	42	18	-	18	-	-	0	23	-	23	-	-	0
10/26	-127.0	-	-	0	-	-	0	-	-	0	2	-	2	-	-	0	-	-	0	-	-	0	-	-	0	1	-	1	-	-	0	-	-	0	6	2	8	-	-	0	-	-	0	-	-	0	-	-	0
10/27	-130.7	-	-	0	19	-	19	98	-	98	26	-	26	-	-	0	4	-	4	9	1	10	-	-	0	92	4	96	-	-	0	-	-	0	146	-	146	4	-	4	-	-	0	-	-	0	6	-	6
10/28	-134.5	-	-	0	1	1	2	-	-	0	3	3	6	8	-	8	-	-	0	2	-	2	-	-	0	1	-	1	-	-	0	-	-	0	4	-	4	3	-	3	-	-	0	-	-	0	-	-	0
10/29	-139.9	-	-	0	-	-	0	3	-	3	2	-	2	-	-	0	4	-	4	8	-	8	-	-	0	12	2	14	-	-	0	-	-	0	57	5	62	3	1	4	-	-	0	-	-	0	-	-	0
10/30	-141.2	-	-	0	13	-	13	87	16	103	96	12	108	6	-	6	49	5	54	33	-	33	-	-	0	38	-	38	6	-	6	-	-	0	220	19	239	101	21	122	-	-	0	20	-	20	-	-	0
10/31	-144.5	-	-	0	-	-	0	-	-	0	-	-	0	-	-	0	-	-	0	-	-	0	-	-	0	2	1	3	-	-	0	23	-	23	-	-	0	-	-	0	-	-	0	-	-	0	-	-	0
10/32	-150.2	-	-	0	-	-	0	-	-	0	-	-	0	-	-	0	-	-	0	-	-	0	-	-	0	-	-	0	-	-	0	-	-	0	-	-	0	-	-	0	-	-	0	-	-	0	-	-	0
10/33	-157.5	-	-	0	-	-	0	-	-	0	-	-	0	-	-	0	-	-	0	-	-	0	-	-	0	-	-	0	-	-	0	-	-	0	-	-	0	-	-	0	-	-	0	-	-	0	-	-	0
10/34	-163.3	-	-	0	-	-	0	-	-	0	-	-	0	-	-	0	-	-	0	-	-	0	-	-	0	-	-	0	-	-	0	-	-	0	-	-	0	-	-	0	-	-	0	-	-	0	-	-	0
10/35	-168.9	-	-	0	-	-	0	-	-	0	-	-	0	-	-	0	-	-	0	-	-	0	-	-	0	2	-	2	-	-	0	-	-	0	-	-	0	-	-	0	-	-	0	-	-	0	-	-	0
10/36	-171.3	-	-	0	-	-	0	-	-	0	-	-	0	-	-	0	-	-	0	-	-	0	-	-	0	-	-	0	-	-	0	-	-	0	-	-	0	-	-	0	-	-	0	-	-	0	-	-	0
10/37	-175.5	-	-	0	-	-	0	-	-	0	-	-	0	-	-	0	-	-	0	-	-	0	-	-	0	-	-	0	-	-	0	-	-	0	-	-	0	-	-	0	-	-	0	-	-	0	-	-	0
10/38	-188.0	-	-	0	-	-	0	-	-	0	-	-	0	-	-	0	-	-	0	-	-	0	-	-	0	-	-	0	-	-	0	-	-	0	-	-	0	-	-	0	-	-	0	-	-	0	-	-	0
10/39	-196.0	231	141	372	-	-	0	-	-	0	-	-	0	-	-	0	-	-	0	-	-	0	-	-	0	-	-	0	-	-	0	52	-	52	-	-	0	-	-	0	-	-	0	-	-	0	-	-	0
10/40	-197.1	17	1	18	-	-	0	-	-	0	-	-	0	-	-	0	-	-	0	5	-	5	-	-	0	1	-	1	-	-	0	8	2	10	2	-	2	-	-	0	-	-	0	-	-	0	-	-	0
10/41	-199.4	-	-	0	-	-	0	-	-	0	-	-	0	-	-	0	-	-	0	1	-	1	-	-	0	1	-	1	-	-	0	-	-	0	-	-	0	-	-	0	-	-	0	-	-	0	-	-	0
10/42	-205.4	-	-	0	-	-	0	-	-	0	-	-	0	-	-	0	-	-	0	-	-	0	-	-	0	3	-	3	-	-	0	18	-	18	5	-	5	-	-	0	-	-	0	-	-	0	12	-	12
10/43	-214.1	-	-	0	-	-	0	-	-	0	-	-	0	-	-	0	-	-	0	-	-	0	-	-	0	-	-	0	-	-	0	-	-	0	-	-	0	-	-	0	-	-	0	-	-	0	-	-	0
10/44	-218.1	-	-	0	-	-	0	-	-	0	-	-	0	-	-	0	-	-	0	-	-	0	-	-	0	-	-	0	-	-	0	-	-	0	-	-	0	-	-	0	-	-	0	-	-	0	-	-	0
10/45	-230.7	-	-	0	-	-	0	-	-	0	-	-	0	-	-	0	-	-	0	-	-	0	-	-	0	-	-	0	-	-	0	-	-	0	-	-	0	-	-	0	-	-	0	-	-	0	-	-	0
10/46	-243.1	-	-	0	-	-	0	-	-	0	-	-	0	-	-	0	-	-	0	-	-	0	-	-	0	-	-	0	-	-	0	-	-	0	-	-	0	-	-	0	-	-	0	-	-	0	-	-	0
10/47	-289.4	-	-	0	-	-	0	-	-	0	-	-	0	-	-	0	-	-	0	-	-	0	-	-	0	-	-	0	-	-	0	-	-	0	-	-	0	-	-	0	-	-	0	-	-	0	-	-	0
10/48	-336.0	-	-	0	-	-	0	-	-	0	-	-	0	-	-	0	-	-	0	-	-	0	-	-	0	1	-	1	-	-	0	-	-	0	-	-	0	-	-	0	-	-	0	-	-	0	-	-	0
		810	273	1083	63	9	72	372	49	421	268	51	319	54	6	60	334	17	351	194	13	207	55	7	62	913	118	1031	101	14	115	101	2	103	838	120	958	267	33	300	33	1	34	95	2	97	51	15	66
	more than four times more valves available in AM10/6-7 but not counted
ad. = adult, j. = juveniles
[truncated: 14 more columns]
