# Supplementary material for: On the Miocene Cyprideis species flock (Ostracoda; Crustacea) of Western Amazonia (Solimões Formation): Refining taxonomy on species level
Source: Zootaxa. Author manuscript; Available in PMC 2017 Jan 12. (PMC5229818; doi:10.11646/zootaxa.3899.1.1)
Supplement: ESM2 — Dataset of measured and photographed specimens. [file NIHMS70912-supplement-ESM2.xls]

## Sheet: 1AS-10-AM
depth [m]	inv.no.	specimen no.	l [mm]	h [mm]	species	remarks	figure	ornam.		selvage		crenul.
-28.2	MPEG-210-M	AM10-3_01L	0.93	0.48	C. kotzianaeB_female_L	inverse	Pl. 3, Fig. 1
-28.2	MPEG-211-M	AM10-3_02L	0.96	0.46	C. kotzianaeB_male_L	inverse	Pl. 3, Fig. 6, 30
-28.2	MPEG-212-M	AM10-3_03R	0.97	0.49	C. kotzianaeB_female_R	inverse	Pl. 3, Fig. 2-3
-28.2	UMJG&P 211038	AM10-3_04R	0.96	0.5	C. kotzianaeB_female_R	inverse
-28.2	MPEG-213-M	AM10-3_05R	0.96	0.45	C. kotzianaeB_male_R	broken; inverse	Pl. 3, Fig. 7-8
-28.2	MPEG-214-M	AM10-3_06L	1.1	0.66	C. sulcosigmoidalis_male_L		Pl. 12, Fig. 23	3
-28.2	UMJG&P 211038	AM10-3_07L	1	0.63	C. sulcosigmoidalis_male_L			3
-28.2	MPEG-215-M	AM10-3_08L	1	0.65	C. sulcosigmoidalis_female_L		Pl. 12, Fig. 20, 22	3
-28.2	MPEG-216-M	AM10-3_09R	1.1	0.51	C. sulcosigmoidalis_male_R		Pl. 12, Fig. 24-25	3		1		0
-28.2	UMJG&P 211038	AM10-3_10R	1.1	0.61	C. sulcosigmoidalis_male_R			3		1		0
-28.2	UMJG&P 211038	AM10-3_11R	1.1	0.63	C. sulcosigmoidalis_male_R	?male		3		1		0
-28.2	UMJG&P 211038	AM10-3_12R	1.1	0.65	C. sulcosigmoidalis_male_R			3		1		0
-28.2	UMJG&P 211038	AM10-3_13R	1.1	0.63	C. sulcosigmoidalis_male_R			3		1		0
-28.2	UMJG&P 211038	AM10-3_14R	1.01	0.58	C. sulcosigmoidalis_female_R			3		1		0
-28.2	UMJG&P 211038	AM10-3_15L	0.85	0.47	C. munoztorresi_female_L
-28.2	MPEG-217-M	AM10-3_16L	0.89	0.45	C. munoztorresi_male_L		Pl. 9, Fig. 29-30
-28.2	UMJG&P 211038	AM10-3_17R	0.76	0.41	C. munoztorresi_female_R
-28.2	MPEG-218-M	AM10-3_18R	0.87	0.43	C. munoztorresi_male_R		Pl. 9, Fig. 31-32
-28.2	MPEG-219-M	AM10-3_19R	0.83	0.45	C. munoztorresi_female_R		Pl. 9, Fig. 27-28
-28.2	MPEG-220-M	AM10-3_20L	0.86	0.48	C. munoztorresi_female_L		Pl. 9, Fig. 25-26
-28.2	UMJG&P 211038	AM10-3_21L	0.76	0.43	C. pebasae_female_L
-28.2	UMJG&P 211038	AM10-3_22L	0.76	0.43	C. pebasae_female_L
-28.2	MPEG-221-M	AM10-3_23L	0.73	0.4	C. pebasae_female_L		Pl. 8, Fig. 34-35
-28.2	UMJG&P 211038	AM10-3_24L	0.83	0.41	C. pebasae_male_L
-28.2	MPEG-222-M	AM10-3_25L	0.67	0.37	C. pebasae_female_L		Pl. 8, Fig. 38-39
-28.2	MPEG-223-M	AM10-3_26R	0.7	0.38	C. pebasae_female_R		Pl. 8, Fig. 40-41
-28.2	UMJG&P 211038	AM10-3_27R	0.73	0.38	C. pebasae_female_R
-28.2	UMJG&P 211038	AM10-3_28R	0.89	0.42	C. cyrtoma_male_R
-28.2	MPEG-224-M	AM10-3_29R	0.79	0.37	C. pebasae_male_R		Pl. 9, Fig. 3-4
-28.2	MPEG-225-M	AM10-3_30R	0.65	0.35	C. pebasae_female_R		Pl. 8, Fig. 36-37
-28.2	UMJG&P 211038	AM10-3_31L	0.59	0.35	C. pebasae_juv_L	A-1
-28.2	MPEG-226-M	AM10-3_32L	0.55	0.34	C. pebasae_juv_L	A-1	Pl. 8, Fig. 42-43
-28.2	UMJG&P 211038	AM10-3_33L	0.6	0.35	C. pebasae_juv_L	A-1
-28.2	UMJG&P 211038	AM10-3_34R	0.56	0.34	C. pebasae_juv_R	A-1
-28.2	MPEG-227-M	AM10-3_35R	0.55	0.33	C. pebasae_juv_R	A-1	Pl. 9, Fig. 7-8
-28.2	UMJG&P 211038	AM10-3_36R	0.61	0.35	C. pebasae_juv_R	A-1
-28.2	UMJG&P 211038	AM10-3_37L	0.93	0.54	C. reticulopunctata_female_L
-28.2	MPEG-228-M	AM10-3_38L	0.93	0.53	C. reticulopunctata_female_L		Pl. 7, Fig. 21-22
-28.2	UMJG&P 211038	AM10-3_39L	1.02	0.53	C. reticulopunctata_male_L
-28.2	MPEG-229-M	AM10-3_40L	1.06	0.56	C. reticulopunctata_male_L		Pl. 7, Fig. 25-26, 29
-28.2	UMJG&P 211038	AM10-3_41L	0.89	0.5	C. reticulopunctata_female_L
-28.2	UMJG&P 211038	AM10-3_42L	1.01	0.54	C. reticulopunctata_male_L
-28.2	UMJG&P 211038	AM10-3_43L	0.89	0.49	C. reticulopunctata_female_L
-28.2	UMJG&P 211038	AM10-3_44L	0.96	0.48	C. reticulopunctata_male_L
-28.2	UMJG&P 211038	AM10-3_45L	0.95	0.48	C. reticulopunctata_male_L
-28.2	UMJG&P 211038	AM10-3_46L	0.7	0.38	C. reticulopunctata?_juv_L	broken, A-1
-28.2	UMJG&P 211038	AM10-3_47L	0.79	0.49	C. reticulopunctata?_juv_L	broken, A-1
-28.2	UMJG&P 211038	AM10-3_48R	0.93	0.52	C. reticulopunctata_female_R
-28.2	MPEG-230-M	AM10-3_49R	0.89	0.49	C. reticulopunctata_female_R		Pl. 7, Fig. 23-24, 30-31
-28.2	MPEG-231-M	AM10-3_50R	1	0.53	C. reticulopunctata_male_R		Pl. 7, Fig. 27-28
-28.2	UMJG&P 211038	AM10-3_51R	0.96	0.51	C. reticulopunctata_male_R
-28.2	UMJG&P 211038	AM10-3_52R	1	0.52	C. reticulopunctata_male_R
-28.2	UMJG&P 211038	AM10-3_53R	0.88	0.48	C. reticulopunctata_female_R
-28.2	UMJG&P 211038	AM10-3_54R	0.88	0.49	C. reticulopunctata_female_R
-28.2	UMJG&P 211038	AM10-3_55R	0.87	0.48	C. reticulopunctata_female_R
-28.2	UMJG&P 211038	AM10-3_56R	0.82	0.45	C. reticulopunctata_female?_R
-28.2	UMJG&P 211038	AM10-3_57R	0.66	0.38	C. cyrtoma_juv_R	A-1
-28.2	UMJG&P 211038	AM10-3_58R	0.64	0.37	C. cyrtoma_juv_R	A-1
-28.2	UMJG&P 211038	AM10-3_59L	0.95	0.52	C. cyrtoma_female_L
-28.2	MPEG-232-M	AM10-3_60L	0.88	0.47	C. cyrtoma_female_L		Pl. 5, Fig. 31-32
-28.2	MPEG-233-M	AM10-3_61L	0.99	0.49	C. cyrtoma_male_L		Pl. 5, Fig. 35-36
-28.2	UMJG&P 211038	AM10-3_62L	0.95	0.46	C. cyrtoma_male_L
-28.2	UMJG&P 211038	AM10-3_63L	0.92	0.45	C. cyrtoma_male_L
-28.2	UMJG&P 211038	AM10-3_64L	0.91	0.49	C. cyrtoma_female_L
-28.2	UMJG&P 211038	AM10-3_65R	0.93	0.48	C. cyrtoma_male?_R
-28.2	UMJG&P 211038	AM10-3_66R	0.85	0.45	C. cyrtoma_female_R
-28.2	MPEG-234-M	AM10-3_67R	0.97	0.46	C. cyrtoma_male_R		Pl. 5, Fig. 37
-28.2	UMJG&P 211038	AM10-3_68R	0.9	0.43	C. cyrtoma_male_R
-28.2	UMJG&P 211038	AM10-3_69R	0.85	0.45	C. cyrtoma_female_R
-28.2	MPEG-235-M	AM10-3_70R	0.87	0.47	C. cyrtoma_female_R		Pl. 5, Fig. 33-34
-28.2	UMJG&P 211038	AM10-3_71R	0.86	0.46	C. cyrtoma_female_R
-28.2	UMJG&P 211038	AM10-3_72R	1	0.51	indet._R	?C. kotzianae
-28.2	UMJG&P 211038	AM10-3_73L	1.1	0.55	indet._L	?C. kotzianae
-28.2	UMJG&P 211038	AM10-3_74L	0.61	0.37	C. curucae?_juv_L
-28.2	UMJG&P 211038	AM10-3_75R	1.04	0.61	C. sulcosigmoidalis_female_R	badly preserved		3	?	1	?	0
-28.2	UMJG&P 211038	AM10-3_76R	1.02	0.6	C. sulcosigmoidalis_female_R			3		1		0
-28.2	UMJG&P 211038	AM10-3_77R	1.01	0.6	C. sulcosigmoidalis_female_R			3		1		0
-28.2	UMJG&P 211038	AM10-3_78R	1.06	0.62	C. sulcosigmoidalis_female_R			3		1		0
-28.2	UMJG&P 211038	AM10-3_79R	1.02	0.59	C. sulcosigmoidalis_female_R			3		1		0
-28.2	UMJG&P 211038	AM10-3_80R	1.03	0.62	C. sulcosigmoidalis_female_R			3		1		0
-28.2	UMJG&P 211038	AM10-3_81R	1	0.57	C. sulcosigmoidalis_female_R			3		1		0
-28.2	UMJG&P 211038	AM10-3_82R	1.04	0.6	C. sulcosigmoidalis_female_R			3		1		0
-28.2	MPEG-236-M	AM10-3_83R	1.02	0.6	C. sulcosigmoidalis_female_R		Pl. 12, Fig. 21	3		1	?	0
-28.2	UMJG&P 211038	AM10-3_84R	1.03	0.61	C. sulcosigmoidalis_female_R			3		1		0
-28.2	UMJG&P 211038	AM10-3_85R	1.01	0.57	C. sulcosigmoidalis_female_R			3		1		0
-28.2	UMJG&P 211038	AM10-3_86R	1.05	0.61	C. sulcosigmoidalis_female_R			3		1		0
-28.2	UMJG&P 211038	AM10-3_87R	1.06	0.62	C. sulcosigmoidalis_female_R			3		1		0
-28.2	UMJG&P 211038	AM10-3_88R	0.99	0.59	C. sulcosigmoidalis_female_R			3		1		0
-28.2	UMJG&P 211038	AM10-3_89R	1	0.57	C. sulcosigmoidalis_female_R			3		1		0
-28.2	UMJG&P 211038	AM10-3_90R	0.99	0.58	C. sulcosigmoidalis_female_R			3		1		0
-28.2	MPEG-237-M	AM10-3_91R	0.76	0.37	C. multiradiata_female_R		Pl. 5, Fig. 3-4
-28.2	UMJG&P 211038	AM10-3_92R	0.79	0.36	C. multiradiata_male_R
-28.2	UMJG&P 211038	AM10-3_93L	0.77	0.39	C. multiradiata_female_L
-28.2	UMJG&P 211038	AM10-3_94L	0.79	0.38	C. multiradiata_male_L
-28.2	UMJG&P 211038	AM10-3_95R	0.43	0.28	C. pebasae_juv_R	A-1
-28.2	MPEG-238-M	AM10-3_96L	0.84	0.43	C. pebasae_male_L		Pl. 9, Fig. 1-2
-28.2	UMJG&P 211038	AM10-3_97R	0.29	0.19	C. reticulopunctata?_juv_R	early instar
-28.2	UMJG&P 211038	AM10-3_98L	0.59	0.37	C. pebasae_juv_L	A-1
-28.2	UMJG&P 211038	AM10-3.01R	0.75	0.35	C. multiradiata_female_R	not on post-it slide
-28.2	UMJG&P 211038	AM10-3.02R	0.79	0.36	C. multiradiata_female_R	not on post-it slide
-28.2	UMJG&P 211038	AM10-3.03R	0.85	0.45	C. cyrtoma_female_R	not on post-it slide
-28.2	UMJG&P 211038	AM10-3.04R	0.83	0.43	C. cyrtoma_female_R	not on post-it slide
-28.2	UMJG&P 211038	AM10-3.05R	0.86	0.45	C. cyrtoma_female_R	not on post-it slide
-28.2	UMJG&P 211038	AM10-3.06R	0.85	0.45	C. cyrtoma_female_R	not on post-it slide
-28.2	UMJG&P 211038	AM10-3.07R	0.83	0.46	C. cyrtoma_female_R	not on post-it slide
-28.2	UMJG&P 211038	AM10-3.08R	0.86	0.45	C. cyrtoma_female_R	not on post-it slide
-28.2	UMJG&P 211038	AM10-3.09R	0.81	0.41	C. cyrtoma_female_R	not on post-it slide
-28.2	UMJG&P 211038	AM10-3.10R	0.82	0.43	C. cyrtoma_female_R	not on post-it slide
-47.4	UMJG&P 211038	AM10-6_01R	1.04	0.6	C. sulcosigmoidalis_female_R	badly preserved		1	?	1		0
-47.4	UMJG&P 211038	AM10-6_02R	1.02	0.61	C. sulcosigmoidalis_female_R	badly preserved		1	?	1		0
-47.4	UMJG&P 211038	AM10-6_03R	0.98	0.57	C. sulcosigmoidalis_female_R	badly preserved		1	?	1		0
-47.4	UMJG&P 211038	AM10-6_04R	1.06	0.6	C. sulcosigmoidalis_female_R	badly preserved		1	?	1		0
-47.4	UMJG&P 211038	AM10-6_05R	1.04	0.6	C. sulcosigmoidalis_female_R	badly preserved		1	?	1		0
-47.4	UMJG&P 211038	AM10-6_06R	0.97	0.56	C. sulcosigmoidalis_female_R	badly preserved		1	?	1		0
-47.4	UMJG&P 211038	AM10-6_07R	1	0.58	C. sulcosigmoidalis_female_R	badly preserved		1	?	1		0
-47.4	UMJG&P 211038	AM10-6_08R	0.98	0.58	C. sulcosigmoidalis_female_R	badly preserved		1	?	1		0
-47.4	UMJG&P 211038	AM10-6_09R	1.04	0.59	C. sulcosigmoidalis_female_R	badly preserved		1	?	1		0
-47.4	UMJG&P 211038	AM10-6_10R	1.05	0.6	C. sulcosigmoidalis_female_R	badly preserved		1	?	1		0
-47.4	UMJG&P 211038	AM10-6_11R	1	0.59	C. sulcosigmoidalis_female_R	badly preserved		1	?	1		0
-47.4	UMJG&P 211038	AM10-6_12R	1.06	0.63	C. sulcosigmoidalis_female_R	badly preserved		1	?	1		0
-47.4	UMJG&P 211038	AM10-6_13R	1.02	0.6	C. sulcosigmoidalis_female_R	badly preserved		1	?	1		0
-47.4	UMJG&P 211038	AM10-6_14R	1	0.58	C. sulcosigmoidalis_female_R	badly preserved		1	?	1		0
-47.4	UMJG&P 211038	AM10-6_15R	1.01	0.6	C. sulcosigmoidalis_female_R	badly preserved		1	?	1		0
-47.4	UMJG&P 211038	AM10-6_16R	1.02	0.6	C. sulcosigmoidalis_female_R	badly preserved		1	?	1		0
-47.4	UMJG&P 211038	AM10-6_17R	1.01	0.6	C. sulcosigmoidalis_female_R	badly preserved		1	?	1		0
-47.4	UMJG&P 211038	AM10-6_18R	1	0.58	C. sulcosigmoidalis_female_R	badly preserved		1	?	1		0
-47.4	UMJG&P 211038	AM10-6_19R	1.05	0.61	C. sulcosigmoidalis_female_R	badly preserved		1	?	1		0
-47.4	UMJG&P 211038	AM10-6_20R	1.04	0.61	C. sulcosigmoidalis_female_R	badly preserved		1	?	1		0
-47.4	UMJG&P 211038	AM10-6_21L	0.83	0.46	C. amazonica_female_L
-47.4	UMJG&P 211038	AM10-6_22L	0.92	0.48	C. amazonica_male_L
-47.4	UMJG&P 211038	AM10-6_23L	0.89	0.51	C. amazonica_female_L
-47.4	UMJG&P 211038	AM10-6_24R	0.82	0.43	C. amazonica_female_R
-47.4	UMJG&P 211038	AM10-6_25R	0.92	0.44	C. amazonica_male_R
-47.4	UMJG&P 211038	AM10-6_26R	0.9	0.47	C. amazonica_female_R
-47.4	UMJG&P 211038	AM10-6_27L	0.85	0.42	C. kroemmelbeini_female_L
-47.4	UMJG&P 211038	AM10-6_28L	0.83	0.41	C. kroemmelbeini_female_L
-47.4	UMJG&P 211038	AM10-6_29R	0.8	0.41	C. olivencai_female_R
-47.4	UMJG&P 211038	AM10-6_30R	0.76	0.35	C. olivencai_male_R
-48.4	MPEG-239-M	AM10-7_01L	1.1	0.61	C. sulcosigmoidalis_female_L		Pl. 12, Fig. 26, 33	1
-48.4	MPEG-240-M	AM10-7_02L	1.1	0.64	C. sulcosigmoidalis_male_L		Pl. 12, Fig. 29, 34	2
-48.4	UMJG&P 211038	AM10-7_03L	1.1	0.64	C. sulcosigmoidalis_female_L			1
-48.4	MPEG-241-M	AM10-7_04L	1	0.6	C. sulcosigmoidalis_female_L		Pl. 12, Fig. 32	2
-48.4	UMJG&P 211038	AM10-7_05L	1.1	0.63	C. sulcosigmoidalis_male_L			1
-48.4	UMJG&P 211038	AM10-7_06R	1.1	0.63	C. sulcosigmoidalis_female?_R	?male		1		1		0
-48.4	UMJG&P 211038	AM10-7_07R	1.1	0.6	C. sulcosigmoidalis_male_R			1		1		0
-48.4	UMJG&P 211038	AM10-7_08R	1	0.6	C. sulcosigmoidalis_female_R			2		1		0
-48.4	MPEG-242-M	AM10-7_09R	1	0.57	C. sulcosigmoidalis_female_R		Pl. 12, Fig. 27-28	1		1		0
-48.4	UMJG&P 211038	AM10-7_10R	1.1	0.6	C. sulcosigmoidalis_male_R			1		1		0
-48.4	MPEG-243-M	AM10-7_11R	1	0.59	C. sulcosigmoidalis_female_R		Pl. 12, Fig. 30-31	2		1		0
-48.4	UMJG&P 211038	AM10-7_12R	1	0.57	C. sulcosigmoidalis_female_R			2		1		0
-48.4	UMJG&P 211038	AM10-7_13R	0.99	0.58	C. sulcosigmoidalis_female_R			1		1		0
-48.4	UMJG&P 211038	AM10-7_14L	0.85	0.48	C. amazonica_female_L
-48.4	UMJG&P 211038	AM10-7_15L	0.83	0.46	C. amazonica_female_L
-48.4	UMJG&P 211038	AM10-7_16L	0.89	0.49	C. amazonica_female_L
-48.4	UMJG&P 211038	AM10-7_17R	0.87	0.46	C. amazonica_female_R
-48.4	MPEG-244-M	AM10-7_18R	0.87	0.46	C. amazonica_female_R		Pl. 1, Fig. 3-4
-48.4	UMJG&P 211038	AM10-7_19R	0.86	0.44	C. amazonica_female_R
-48.4	UMJG&P 211038	AM10-7_20R	0.96	0.46	C. amazonica_male_R
-48.4	UMJG&P 211038	AM10-7_21R	0.86	0.44	C. amazonica_female_R
-48.4	MPEG-245-M	AM10-7_22R	0.94	0.44	C. amazonica_male_R		Pl. 1, Fig. 7-8
-48.4	UMJG&P 211038	AM10-7_23R	0.87	0.45	C. amazonica_female_R	somewhat aberrant
-48.4	MPEG-246-M	AM10-7_24R	0.78	0.4	C. olivencai_female_R		Pl. 4, Fig. 3, 25
-48.4	UMJG&P 211038	AM10-7_25R	0.75	0.39	C. olivencai_female_R
-48.4	UMJG&P 211038	AM10-7_26L	0.79	0.42	C. olivencai_male_L
-48.4	MPEG-247-M	AM10-7_27L	0.77	0.41	C. olivencai_female_L		Pl. 4, Fig. 1-2, 5
-48.4	MPEG-248-M	AM10-7_28L	0.78	0.38	C. munoztorresi_male_L		Pl. 9, Fig. 37-38
-48.4	MPEG-249-M	AM10-7_29L	0.6	0.33	C. munoztorresi_juv_L	A-1	Pl. 9, Fig. 41-42
-48.4	MPEG-250-M	AM10-7_30R	0.8	0.37	C. munoztorresi_male_R	broken	Pl. 9, Fig. 40
-48.4	UMJG&P 211038	AM10-7_31R	0.78	0.37	C. munoztorresi_male_R	broken
-48.4	MPEG-251-M	AM10-7_32R	0.69	0.37	C. munoztorresi_female_R		Pl. 9, Fig. 35-36
-48.4	UMJG&P 211038	AM10-7_33R	0.74	0.4	C. munoztorresi_female_R
-48.4	MPEG-252-M	AM10-7_34L	0.64	0.38	C. amazonica_juv_L	A-1	Pl. 1, Fig. 17-18
-48.4	UMJG&P 211038	AM10-7_35L	0.65	0.39	C. amazonica_juv_L	A-1
-48.4	UMJG&P 211038	AM10-7_36L	0.64	0.38	C. amazonica_juv_L	A-1
-48.4	UMJG&P 211038	AM10-7_37L	0.7	0.39	C. amazonica_juv_L	A-1
-48.4	UMJG&P 211038	AM10-7_38L	0.67	0.38	C. amazonica_juv_L	A-1
-48.4	UMJG&P 211038	AM10-7_39L	0.53	0.33	C. amazonica_juv_L	A-2
-48.4	MPEG-253-M	AM10-7_40L	0.62	0.32	C. kroemmelbeini_juv_L	A-1	Pl. 4, Fig. 17-19
-48.4	UMJG&P 211038	AM10-7_41R	0.66	0.38	C. amazonica_juv_R	A-1		1
-48.4	UMJG&P 211038	AM10-7_42R	0.65	0.38	C. amazonica_juv_R	A-1		1
-48.4	UMJG&P 211038	AM10-7_43R	0.68	0.37	C. amazonica_juv_R	A-1		1
-48.4	UMJG&P 211038	AM10-7_44R	0.63	0.35	C. amazonica_juv_R	A-1		1
-48.4	UMJG&P 211038	AM10-7_45R	0.65	0.36	C. amazonica_juv_R	A-1		1
-48.4	UMJG&P 211038	AM10-7_46R	0.99	0.59	C. sulcosigmoidalis_female_R			1		1		0
-48.4	MPEG-254-M	AM10-7_47R	1.01	0.59	C. sulcosigmoidalis_female_R	multifocus	Fig. 6o	1		1		0
-48.4	UMJG&P 211038	AM10-7_48R	0.95	0.55	C. sulcosigmoidalis_female_R			1		1		0
-48.4	UMJG&P 211038	AM10-7_49R	0.98	0.57	C. sulcosigmoidalis_female_R			1		1		0
-48.4	UMJG&P 211038	AM10-7_50R	1.03	0.61	C. sulcosigmoidalis_female_R			2		1		0
-48.4	UMJG&P 211038	AM10-7_51R	0.99	0.57	C. sulcosigmoidalis_female_R			1		1		0
-48.4	UMJG&P 211038	AM10-7_52R	0.99	0.57	C. sulcosigmoidalis_female_R			1		1		0
-48.4	UMJG&P 211038	AM10-7_53R	1.01	0.59	C. sulcosigmoidalis_female_R			2		1		0
-48.4	UMJG&P 211038	AM10-7_54R	1	0.6	C. sulcosigmoidalis_female_R			1	?	1		0
-48.4	UMJG&P 211038	AM10-7_55R	0.98	0.59	C. sulcosigmoidalis_female_R			2		1		0
-48.4	UMJG&P 211038	AM10-7_56R	1.05	0.61	C. sulcosigmoidalis_female_R			1		1		0
-48.4	UMJG&P 211038	AM10-7_57R	1.01	0.6	C. sulcosigmoidalis_female_R			1		1		0
-48.4	UMJG&P 211038	AM10-7_58R	0.99	0.57	C. sulcosigmoidalis_female_R			1		1		0
-48.4	UMJG&P 211038	AM10-7_59R	1	0.59	C. sulcosigmoidalis_female_R			2		1		0
-48.4	UMJG&P 211038	AM10-7_60R	0.96	0.56	C. sulcosigmoidalis_female_R			1		1		0
-48.4	UMJG&P 211038	AM10-7_61R	1.01	0.59	C. sulcosigmoidalis_female_R			1	?	1		0
-48.4	UMJG&P 211038	AM10-7_62R	1.01	0.58	C. sulcosigmoidalis_female_R			1	?	1		0
-48.4	UMJG&P 211038	AM10-7_63R	0.99	0.58	C. sulcosigmoidalis_female_R			1	?	1		0
-48.4	UMJG&P 211038	AM10-7_64R	1.02	0.61	C. sulcosigmoidalis_female_R			1	?	1		0
-48.4	UMJG&P 211038	AM10-7_65R	1	0.59	C. sulcosigmoidalis_female_R			1		1		0
-48.4	MPEG-255-M	AM10-7_66R	0.69	0.38	C. amazonica_juv_R	A-1	Pl. 1, Fig. 19-20
-48.4	UMJG&P 211038	AM10-7_67R	0.67	0.35	C. amazonica_juv_R	A-1
-48.4	UMJG&P 211038	AM10-7_68L	0.82	0.43	C. olivencai_female_L
-48.4	MPEG-256-M	AM10-7_69L	0.85	0.43	C. kroemmelbeini_female_L		Pl. 4, Fig. 9-10, 24, 26-27
-48.4	UMJG&P 211038	AM10-7_70L	0.84	0.41	C. kroemmelbeini_female_L
-48.4	UMJG&P 211038	AM10-7_71L	0.69	0.36	C. kroemmelbeini_juv_L	A-1
-48.4	UMJG&P 211038	AM10-7_72R	0.76	0.39	C. olivencai_female_R
-48.4	UMJG&P 211038	AM10-7_73R	0.76	0.38	C. olivencai_female_R
-48.4	MPEG-257-M	AM10-7_74R	0.88	0.43	C. kroemmelbeini_male_R		Pl. 4, Fig. 15-16, 23
-48.4	UMJG&P 211038	AM10-7_75R	0.87	0.42	C. kroemmelbeini_male_R
-48.4	MPEG-258-M	AM10-7_76R	0.81	0.43	C. kroemmelbeini_female_R		Pl. 4, Fig. 11-12, 29
-48.4	UMJG&P 211038	AM10-7_77L	0.84	0.43	C. kroemmelbeini_female_L
-48.4	MPEG-259-M	AM10-7_78L	0.9	0.42	C. kroemmelbeini_male_L		Pl. 4, Fig. 13-14
-48.4	UMJG&P 211038	AM10-7_79L	0.81	0.42	C. kroemmelbeini_female_L
-48.4	UMJG&P 211038	AM10-7_80R	0.86	0.41	C. kroemmelbeini_male_R
-48.4	UMJG&P 211038	AM10-7_81L	0.8	0.4	C. kroemmelbeini_female_L
-48.4	MPEG-260-M	AM10-7_82R	0.77	0.38	C. olivencai_female_R		Pl. 4, Fig. 4, 6, 28
-48.4	MPEG-261-M	AM10-7_83R	0.77	0.36	C. olivencai_male_R		Pl. 4, Fig. 7-8
-48.4	UMJG&P 211038	AM10-7_84R	0.79	0.35	C. olivencai_male_R
-48.4	MPEG-262-M	AM10-7_85L	0.88	0.49	C. amazonica_female_L		Pl. 1, Fig. 1-2
-48.4	MPEG-263-M	AM10-7_86L	0.96	0.49	C. amazonica_male_L		Pl. 1, Fig. 5-6
-48.4	MPEG-264-M	AM10-7_87R	0.64	0.34	C. kroemmelbeini_juv_R	A-1	Pl. 4, Fig. 20-22
-48.4	UMJG&P 211038	AM10-7_88R	0.66	0.37	C. amazonica_juv_R	A-1
-48.4	UMJG&P 211038	AM10-7_89L	0.65	0.37	C. amazonica_juv_L	A-1
-48.4	MPEG-265-M	AM10-7_90L	0.73	0.4	C. munoztorresi_female_L		Pl. 9, Fig. 33-34
-48.4	UMJG&P 211038	AM10-7_91L	0.57	0.31	C. munoztorresi_juv_L	lost, A-1
-48.4	MPEG-266-M	AM10-7_92R	0.84	0.41	C. munoztorresi_male_R	broken	Pl. 9, Fig. 39
-48.4	MPEG-267-M	AM10-7_93R	0.62	0.34	C. munoztorresi_juv_R	A-1	Pl. 9, Fig. 43-44
-48.4	MPEG-268-M	AM10-7_94R	0.85	0.46	C. amazonica_female_R	multifocus	Fig. 4b
-48.4	UMJG&P 211038	AM10-7_95L	0.84	0.47	C. amazonica_female_L	multifocus
-48.4	MPEG-269-M	AM10-7_96R	0.75	0.38	C. olivencai_female_R	multifocus	Fig. 4m
-48.4	MPEG-270-M	AM10-7_97L	0.73	0.38	C. olivencai_female_L	multifocus	Fig. 4l
-48.4	UMJG&P 211038	AM10-7_98R	0.84	0.44	C. kroemmelbeini_female_R	multifocus
-48.4	UMJG&P 211038	AM10-7_99R	0.84	0.41	C. kroemmelbeini_male_R	multifocus
-48.4	MPEG-271-M	AM10-7_100L	0.83	0.41	C. kroemmelbeini_female_L	multifocus	Fig. 4n
-48.4	UMJG&P 211038	AM10-7_101L	0.85	0.39	C. kroemmelbeini_male_L	multifocus
-48.4	UMJG&P 211038	AM10-7.01R	0.74	0.39	C. munoztorresi_female_R	not on post-it slide
-48.4	UMJG&P 211038	AM10-7.02R	0.73	0.37	C. munoztorresi_female_R	not on post-it slide
-48.4	UMJG&P 211038	AM10-7.03R	0.76	0.4	C. munoztorresi_female_R	not on post-it slide
-95	MPEG-272-M	AM10-15_01L	0.73	0.36	C. multiradiata_female_L		Pl. 5, Fig. 1-2, 29
-95	MPEG-273-M	AM10-15_02L	0.74	0.33	C. multiradiata_male_L		Pl. 5, Fig. 5-6
-95	MPEG-274-M	AM10-15_03L	0.67	0.32	C. paralela_female_L		Pl. 4, Fig. 30-31
-95	UMJG&P 211038	AM10-15_04R	0.72	0.33	C. multiradiata_female_R
-95	MPEG-275-M	AM10-15_05R	0.74	0.31	C. multiradiata_male_R		Pl. 5, Fig. 7-8
-95	UMJG&P 211038	AM10-15_06R	0.95	0.42	C. kotzianae?_male_R	broken
-95	UMJG&P 211038	AM10-15_07R	1.1	0.53	C. machadoi?_male_R
-95	UMJG&P 211038	AM10-15_08L	1.1	0.64	C. sulcosigmoidalis_female_L			2
-95	MPEG-276-M	AM10-15_09L	1.12	0.64	C. sulcosigmoidalis_male_L		Pl. 13, Fig. 4	2
-95	MPEG-277-M	AM10-15_10L	1.1	0.64	C. sulcosigmoidalis_female_L		Pl. 13, Fig. 1; Pl. 14, Fig. 3	1
-95	MPEG-278-M	AM10-15_11R	1.1	0.61	C. sulcosigmoidalis_male_R		Pl. 13, Fig. 5-6	1		2		0
-95	MPEG-279-M	AM10-15_12R	1.06	0.64	C. sulcosigmoidalis_female_R		Pl. 13, Fig. 2-3	2		2		0
-95	UMJG&P 211038	AM10-15_13R	1.04	0.61	C. sulcosigmoidalis_female_R			1		1	?	1	?
-95	MPEG-280-M	AM10-15_14L	0.82	0.39	C. ituiae_male_L	paratype	Pl. 11, Fig. 5-6
-95	MPEG-281-M	AM10-15_15L	0.76	0.37	C. ituiae_female_L	paratype	Pl. 11, Fig. 1-2
-95	UMJG&P 211038	AM10-15_16L	0.74	0.4	C. ituiae_female_L
-95	MPEG-282-M	AM10-15_17L	0.61	0.32	C. ituiae_juv_L	paratype	Pl. 11, Fig. 9-10
-95	MPEG-283-M	AM10-15_18R	0.8	0.37	C. ituiae_male_R	paratype	Pl. 11, Fig. 7-8
-95	UMJG&P 211038	AM10-15_19R	0.78	0.35	C. ituiae_male_R
-95	MPEG-284-M	AM10-15_20R	0.72	0.36	C. ituiae_female_R	paratype	Pl. 11, Fig. 3-4
-95	MPEG-285-M	AM10-15_21R	0.61	0.31	C. ituiae_juv_R	A-1; paratype	Pl. 11, Fig. 11-12
-95	UMJG&P 211038	AM10-15_22L	0.75	0.4	C. munoztorresi_female_L
-95	MPEG-286-M	AM10-15_23L	0.74	0.39	C. munoztorresi_female_L	multifocus	Fig. 6h
-95	UMJG&P 211038	AM10-15_24L	0.63	0.32	C. munoztorresi_juv_L	A-1
-95	MPEG-287-M	AM10-15_25R	0.75	0.38	C. munoztorresi_female_R	multifocus	Fig. 6i
-95	UMJG&P 211038	AM10-15_26R	0.81	0.38	C. munoztorresi_male_R
-95	UMJG&P 211038	AM10-15_27R	0.64	0.33	C. munoztorresi_juv_R	A-1
-95	UMJG&P 211038	AM10-15_28L	0.85	0.44	C. aff. graciosa_female_L
-95	UMJG&P 211038	AM10-15_29R	0.91	0.49	C. aff. graciosa_female_R
-95	UMJG&P 211038	AM10-15_30R	1.08	0.62	C. sulcosigmoidalis_female_R	badly preserved		2	?	2		0
-95	UMJG&P 211038	AM10-15_31R	1.02	0.59	C. sulcosigmoidalis_female_R	badly preserved		1		1		0
-95	UMJG&P 211038	AM10-15_32R	1.07	0.62	C. sulcosigmoidalis_female_R	badly preserved		2	?	2		0
-95	MPEG-288-M	AM10-15_33R	0.74	0.39	C. munoztorresi_female_R		Pl. 10, Fig. 3-4
-95	MPEG-289-M	AM10-15_34L	0.77	0.42	C. munoztorresi_female_L		Pl. 10, Fig. 1-2
-95	UMJG&P 211038	AM10-15.01R	0.75	0.34	C. multiradiata_female_R	not on post-it slide
-95	UMJG&P 211038	AM10-15.02R	0.72	0.37	C. munoztorresi_female_R	not on post-it slide
-95	UMJG&P 211038	AM10-15.03R	0.69	0.36	C. munoztorresi_female_R	not on post-it slide
-95	UMJG&P 211038	AM10-15.04R	0.67	0.34	C. ituiae_female_R	not on post-it slide
-95	UMJG&P 211038	AM10-15.05R	0.69	0.34	C. ituiae_female_R	not on post-it slide
-95	UMJG&P 211038	AM10-15.06R	0.65	0.33	C. ituiae_female_R	not on post-it slide
-95	UMJG&P 211038	AM10-15.07R	0.65	0.33	C. ituiae_female_R	not on post-it slide
-95	UMJG&P 211038	AM10-15.08R	0.69	0.33	C. ituiae_female_R	not on post-it slide
-95	UMJG&P 211038	AM10-15.09R	0.66	0.33	C. ituiae_female_R	not on post-it slide
-95	UMJG&P 211038	AM10-15.10L	0.69	0.35	C. ituiae_female_L	not on post-it slide
-95	UMJG&P 211038	AM10-15.11L	0.67	0.36	C. ituiae_female_L	not on post-it slide
-95	UMJG&P 211038	AM10-15.12L	0.7	0.37	C. ituiae_female_L	not on post-it slide
-95	UMJG&P 211038	AM10-15.13R	0.7	0.34	C. ituiae_male_R	not on post-it slide
-95	UMJG&P 211038	AM10-15.14L	0.74	0.35	C. ituiae_male_L	not on post-it slide
-98	UMJG&P 211038	AM10-16.01R	0.99	0.53	C. machadoi_female_R	not on post-it slide
-98	UMJG&P 211038	AM10-16.02R	1.09	0.56	C. machadoi_female_R	not on post-it slide
-98	UMJG&P 211038	AM10-16.03R	1.01	0.53	C. machadoi_female_R	not on post-it slide
-98	UMJG&P 211038	AM10-16.04R	1.01	0.54	C. machadoi_female_R	not on post-it slide
-98	UMJG&P 211038	AM10-16.05R	1.04	0.55	C. machadoi_female_R	not on post-it slide
-98	UMJG&P 211038	AM10-16.06R	1.05	0.59	C. machadoi_female_R	not on post-it slide
-98	UMJG&P 211038	AM10-16.07R	1.07	0.55	C. machadoi_female_R	not on post-it slide
-98	UMJG&P 211038	AM10-16.08R	0.75	0.38	C. cyrtoma_female_R	not on post-it slide
-106.9	UMJG&P 211038	AM10-19_01R	1.04	0.62	C. sulcosigmoidalis_female_R	badly preserved		3	?	2		0
-106.9	UMJG&P 211038	AM10-19_02R	1.03	0.59	C. sulcosigmoidalis_female_R	badly preserved		3	?	1		0
-106.9	UMJG&P 211038	AM10-19_03R	1.01	0.6	C. sulcosigmoidalis_female_R	badly preserved		3	?	1	?	0
-106.9	UMJG&P 211038	AM10-19_04R	1.01	0.59	C. sulcosigmoidalis_female_R	badly preserved		3	?	1	?	0
-106.9	UMJG&P 211038	AM10-19_05R	1.02	0.57	C. sulcosigmoidalis_female_R	badly preserved		3	?	1	?	0
-106.9	UMJG&P 211038	AM10-19_06R	1.07	0.61	C. sulcosigmoidalis_female_R	badly preserved		3	?	1	?	0
-106.9	MPEG-290-M	AM10-19_07L	0.77	0.37	C. ituiae_male_L	paratype	Pl. 11, Fig. 13-14
-106.9	MPEG-291-M	AM10-19_08L	0.71	0.34	C. pebasae_male_L		Pl. 9, Fig. 5-6
-106.9	MPEG-292-M	AM10-19_09R	0.74	0.35	C. ituiae_male_R	paratype	Pl. 11, Fig. 15-16
-106.9	UMJG&P 211038	AM10-19_10L	0.85	0.46	C. aff. graciosa_female_L
-106.9	UMJG&P 211038	AM10-19_11L	0.8	0.45	C. aff. graciosa_female_L
-106.9	MPEG-293-M	AM10-19_12R	0.85	0.44	C. curucae_female_R		Pl. 8, Fig. 10-11
-106.9	MPEG-294-M	AM10-19_13R	0.84	0.42	C. curucae_female_R		Pl. 8, Fig. 12-13
-106.9	UMJG&P 211038	AM10-19.01R	1	0.52	C. machadoi_female_R	not on post-it slide
-106.9	UMJG&P 211038	AM10-19.02R	1.1	0.56	C. machadoi_female_R	not on post-it slide
-106.9	UMJG&P 211038	AM10-19.03R	1.17	0.6	C. machadoi_female_R	not on post-it slide
-106.9	UMJG&P 211038	AM10-19.04R	1.05	0.55	C. machadoi_female_R	not on post-it slide
-106.9	UMJG&P 211038	AM10-19.05R	0.72	0.35	C. multiradiata_female_R	not on post-it slide
-106.9	UMJG&P 211038	AM10-19.06R	0.67	0.31	C. multiradiata_female_R	not on post-it slide
-106.9	UMJG&P 211038	AM10-19.07R	0.65	0.31	C. multiradiata_female_R	not on post-it slide
-106.9	UMJG&P 211038	AM10-19.08R	0.74	0.34	C. multiradiata_female_R	not on post-it slide
-106.9	UMJG&P 211038	AM10-19.09R	0.7	0.33	C. multiradiata_female_R	not on post-it slide
-106.9	UMJG&P 211038	AM10-19.10R	0.65	0.32	C. ituiae_female_R	not on post-it slide
-106.9	UMJG&P 211038	AM10-19.11R	0.68	0.35	C. ituiae_female_R	not on post-it slide
-106.9	UMJG&P 211038	AM10-19.12R	0.63	0.32	C. ituiae_female_R	not on post-it slide
-106.9	UMJG&P 211038	AM10-19.13R	0.67	0.34	C. ituiae_female_R	not on post-it slide
-106.9	UMJG&P 211038	AM10-19.14R	0.65	0.33	C. ituiae_female_R	not on post-it slide
-106.9	UMJG&P 211038	AM10-19.15R	0.67	0.34	C. ituiae_female_R	not on post-it slide
-106.9	UMJG&P 211038	AM10-19.16L	0.67	0.36	C. ituiae_female_L	not on post-it slide
-106.9	UMJG&P 211038	AM10-19.17L	0.71	0.37	C. ituiae_female_L	not on post-it slide
-106.9	UMJG&P 211038	AM10-19.18L	0.65	0.34	C. ituiae_female_L	not on post-it slide
-106.9	UMJG&P 211038	AM10-19.19L	0.68	0.35	C. ituiae_female_L	not on post-it slide
-106.9	UMJG&P 211038	AM10-19.20R	0.75	0.34	C. ituiae_male_R	not on post-it slide
-106.9	UMJG&P 211038	AM10-19.21L	0.71	0.34	C. ituiae_male_L	not on post-it slide
-106.9	UMJG&P 211038	AM10-19.22L	0.77	0.37	C. ituiae_male_L	not on post-it slide
-106.9	UMJG&P 211038	AM10-19.23L	0.77	0.37	C. ituiae_male_L	not on post-it slide
-111.4	UMJG&P 211038	AM10-21_01R	1.03	0.6	C. sulcosigmoidalis_female_R	badly preserved		3	?	2		0
-111.4	UMJG&P 211038	AM10-21_02R	0.97	0.58	C. sulcosigmoidalis_female_R	badly preserved		3	?	2		0
-111.4	UMJG&P 211038	AM10-21.01R	1.08	0.55	C. machadoi_female_R	not on post-it slide
-116.4	UMJG&P 211038	AM10-22_01R	0.88	0.53	C. sulcosigmoidalis_female_R	badly preserved		2	?	2		0
-116.4	UMJG&P 211038	AM10-22_02R	0.92	0.54	C. sulcosigmoidalis_female_R	badly preserved		2	?	2		0
-116.4	UMJG&P 211038	AM10-22_03R	0.9	0.53	C. sulcosigmoidalis_female_R	badly preserved		2	?	2		0
-116.4	UMJG&P 211038	AM10-22_04R	0.91	0.53	C. sulcosigmoidalis_female_R	badly preserved		2	?	2		0
-116.4	UMJG&P 211038	AM10-22_05R	0.91	0.53	C. sulcosigmoidalis_female_R	badly preserved		2	?	2		0
-116.4	UMJG&P 211038	AM10-22_06R	0.96	0.57	C. sulcosigmoidalis_female_R	badly preserved		2	?	2		0
-116.4	UMJG&P 211038	AM10-22_07R	0.9	0.52	C. sulcosigmoidalis_female_R	badly preserved		2	?	2		0
-116.4	UMJG&P 211038	AM10-22_08R	0.92	0.56	C. sulcosigmoidalis_female_R	badly preserved		2	?	2		0
-116.4	UMJG&P 211038	AM10-22_09R	0.97	0.56	C. sulcosigmoidalis_female_R	badly preserved		2	?	2		0
-116.4	UMJG&P 211038	AM10-22_10R	0.93	0.55	C. sulcosigmoidalis_female_R	badly preserved		2	?	2		0
-116.4	UMJG&P 211038	AM10-22_11L	1.09	0.59	C. machadoi_female_L
-116.4	UMJG&P 211038	AM10-22_12L	0.81	0.45	C. machadoi_juv_L	A-1
-116.4	UMJG&P 211038	AM10-22_13R	1.22	0.59	C. machadoi_male_R
-116.4	UMJG&P 211038	AM10-22_14R	0.9	0.47	C. machadoi_juv_R	A-1
-116.4	UMJG&P 211038	AM10-22_15R	0.62	0.33	C. machadoi_juv_R	A-2
-116.4	UMJG&P 211038	AM10-22_16L	0.77	0.4	C. multiradiata_male_L
-116.4	UMJG&P 211038	AM10-22_17L	0.72	0.37	C. multiradiata_female_L
-116.4	UMJG&P 211038	AM10-22_18R	0.76	0.37	C. multiradiata_female_R
-116.4	UMJG&P 211038	AM10-22_19R	0.81	0.35	C. multiradiata_male_R
-116.4	MPEG-295-M	AM10-22_20L	0.86	0.48	C. aff. graciosa_female_L		Pl. 6, Fig. 33-34
-116.4	MPEG-296-M	AM10-22_21L	0.85	0.43	C. aff. graciosa_male_L		Pl. 6, Fig. 35-36
-116.4	UMJG&P 211038	AM10-22_22R	0.83	0.45	C. aff. graciosa_female_R
-116.4	MPEG-297-M	AM10-22_23R	0.73	0.39	C. matorae_female_R	paratype	Pl. 12, Fig. 10
-116.4	MPEG-298-M	AM10-22_24R	0.71	0.35	C. matorae_male_R	paratype	Pl. 12, Fig. 9
-116.4	UMJG&P 211038	AM10-22_25L	0.77	0.38	C. matorae_male_L
-116.4	UMJG&P 211038	AM10-22_26LC	0.87	0.44	C. aff. graciosa_male_L
-116.4	MPEG-299-M	AM10-22_27RC	0.75	0.41	C. matorae_female_R	paratype	Pl. 12, Fig. 6
-116.4	MPEG-300-M	AM10-22_28LC	0.78	0.39	C. matorae_male_L	paratype	Pl. 12, Fig. 5
-116.4	UMJG&P 211038	AM10-22_29L	0.71	0.43	C. aff. graciosa?_juv_L	?sulcosigmoidalis
-116.4	UMJG&P 211038	AM10-22_30R	0.77	0.46	C. aff. graciosa?_juv_R	?sulcosigmoidalis
-116.4	UMJG&P 211038	AM10-22.01R	1.1	0.59	C. machadoi_female_R	not on post-it slide
-116.4	UMJG&P 211038	AM10-22.02R	1.07	0.56	C. machadoi_female_R	not on post-it slide
-116.4	UMJG&P 211038	AM10-22.03R	1	0.54	C. machadoi_female_R	not on post-it slide
-116.4	UMJG&P 211038	AM10-22.04R	1.07	0.56	C. machadoi_female_R	not on post-it slide
-116.4	UMJG&P 211038	AM10-22.05R	1.03	0.55	C. machadoi_female_R	not on post-it slide
-116.4	UMJG&P 211038	AM10-22.06R	1.09	0.57	C. machadoi_female_R	not on post-it slide
-116.4	UMJG&P 211038	AM10-22.07R	1.02	0.55	C. machadoi_female_R	not on post-it slide
-116.4	UMJG&P 211038	AM10-22.08R	1.02	0.53	C. machadoi_female_R	not on post-it slide
-116.4	UMJG&P 211038	AM10-22.09R	1.03	0.54	C. machadoi_female_R	not on post-it slide
-116.4	UMJG&P 211038	AM10-22.10R	1.06	0.58	C. machadoi_female_R	not on post-it slide
-116.4	UMJG&P 211038	AM10-22.11R	1.1	0.56	C. machadoi_female_R	not on post-it slide
-116.4	UMJG&P 211038	AM10-22.12R	0.76	0.36	C. multiradiata_female_R	not on post-it slide
-116.4	UMJG&P 211038	AM10-22.13R	0.75	0.36	C. multiradiata_female_R	not on post-it slide
-116.4	UMJG&P 211038	AM10-22.14R	0.73	0.36	C. multiradiata_female_R	not on post-it slide
-116.4	UMJG&P 211038	AM10-22.15R	0.74	0.36	C. multiradiata_female_R	not on post-it slide
-116.4	UMJG&P 211038	AM10-22.16R	0.72	0.35	C. multiradiata_female_R	not on post-it slide
-116.4	UMJG&P 211038	AM10-22.17R	0.7	0.34	C. multiradiata_female_R	not on post-it slide
-116.4	UMJG&P 211038	AM10-22.18R	0.75	0.37	C. multiradiata_female_R	not on post-it slide
-116.4	UMJG&P 211038	AM10-22.19R	0.72	0.36	C. multiradiata_female_R	not on post-it slide
-116.4	UMJG&P 211038	AM10-22.20R	0.74	0.35	C. multiradiata_female_R	not on post-it slide
-116.4	UMJG&P 211038	AM10-22.21R	0.72	0.35	C. multiradiata_female_R	not on post-it slide
-116.4	UMJG&P 211038	AM10-22.22R	0.74	0.36	C. multiradiata_female_R	not on post-it slide
-116.4	UMJG&P 211038	AM10-22.23R	0.69	0.33	C. multiradiata_female_R	not on post-it slide
-116.4	UMJG&P 211038	AM10-22.24R	0.62	0.33	C. munoztorresi_female_R	not on post-it slide
-116.4	UMJG&P 211038	AM10-22.25R	0.61	0.33	C. munoztorresi_female_R	not on post-it slide
-116.4	UMJG&P 211038	AM10-22.26R	0.63	0.34	C. munoztorresi_female_R	not on post-it slide
-116.4	UMJG&P 211038	AM10-22.27R	0.6	0.32	C. munoztorresi_female_R	not on post-it slide
-116.4	UMJG&P 211038	AM10-22.28R	0.71	0.36	C. cyrtoma_female_R	not on post-it slide
-116.4	UMJG&P 211038	AM10-22.29R	0.71	0.37	C. cyrtoma_female_R	not on post-it slide
-116.4	UMJG&P 211038	AM10-22.30R	0.69	0.37	C. cyrtoma_female_R	not on post-it slide
-116.4	UMJG&P 211038	AM10-22.31R	0.74	0.38	C. cyrtoma_female_R	not on post-it slide
-116.4	UMJG&P 211038	AM10-22.32R	0.75	0.38	C. cyrtoma_female_R	not on post-it slide
-116.4	UMJG&P 211038	AM10-22.33R	0.62	0.33	C. ituiae_female_R	not on post-it slide
-116.4	UMJG&P 211038	AM10-22.34R	0.65	0.33	C. ituiae_female_R	not on post-it slide
-116.4	UMJG&P 211038	AM10-22.35R	0.69	0.32	C. ituiae_male_R	not on post-it slide
-116.4	UMJG&P 211038	AM10-22.36R	0.72	0.32	C. ituiae_male_R	not on post-it slide
-116.4	UMJG&P 211038	AM10-22.37R	0.7	0.32	C. ituiae_male_R	not on post-it slide
-116.4	UMJG&P 211038	AM10-22.38L	0.64	0.34	C. ituiae_female_L	not on post-it slide
-116.4	UMJG&P 211038	AM10-22.39L	0.65	0.35	C. ituiae_female_L	not on post-it slide
-116.4	UMJG&P 211038	AM10-22.40L	0.67	0.36	C. ituiae_female_L	not on post-it slide
-116.4	UMJG&P 211038	AM10-22.41L	0.69	0.34	C. ituiae_male_L	not on post-it slide
-116.4	UMJG&P 211038	AM10-22.42L	0.72	0.35	C. ituiae_male_L	not on post-it slide
-116.4	UMJG&P 211038	AM10-22.43L	0.71	0.34	C. ituiae_male_L	not on post-it slide
-116.4	UMJG&P 211038	AM10-22.44R	0.63	0.33	C. ituiae_female_R	not on post-it slide
-116.4	UMJG&P 211038	AM10-22.45R	0.63	0.32	C. ituiae_female_R	not on post-it slide
-116.4	UMJG&P 211038	AM10-22.46R	0.62	0.31	C. ituiae_female_R	not on post-it slide
-116.4	UMJG&P 211038	AM10-22.47R	0.62	0.31	C. ituiae_female_R	not on post-it slide
-116.4	UMJG&P 211038	AM10-22.48R	0.63	0.33	C. ituiae_female_R	not on post-it slide
-118	MPEG-301-M	AM10-23_01L	0.65	0.35	C. munoztorresi_female_L		Pl. 10, Fig. 5-6
-118	UMJG&P 211038	AM10-23_02L	0.67	0.35	C. munoztorresi_male_L
-118	MPEG-302-M	AM10-23_03L	0.53	0.3	C. munoztorresi_juv_L	A-1, broken	Pl. 10, Fig. 13-14
-118	MPEG-303-M	AM10-23_04R	0.65	0.34	C. munoztorresi_female_R		Pl. 10, Fig. 7-8
-118	UMJG&P 211038	AM10-23_05R	0.62	0.33	C. munoztorresi_female_R
-118	MPEG-304-M	AM10-23_06R	0.8	0.42	C. curucae_female_R	multifocus	Fig. 6f
-118	UMJG&P 211038	AM10-23_07L	0.69	0.34	C. ituiae_female_L
-118	MPEG-305-M	AM10-23_08L	0.66	0.35	C. ituiae_female_L	paratype	Pl. 11, Fig. 21-22
-118	UMJG&P 211038	AM10-23_09L	0.71	0.34	C. ituiae_male_L
-118	UMJG&P 211038	AM10-23_10L	0.65	0.33	C. ituiae_female_L
-118	UMJG&P 211038	AM10-23_11L	0.83	0.46	C. aff. graciosa_female_L
-118	UMJG&P 211038	AM10-23_12R	0.72	0.38	C. aff. graciosa_female_L
-118	UMJG&P 211038	AM10-23_13R	0.65	0.33	C. ituiae_female_R
-118	MPEG-306-M	AM10-23_14R	0.63	0.32	C. ituiae_female_R	paratype	Pl. 11, Fig. 23-24, 45-46, 50
-118	UMJG&P 211038	AM10-23_15R	0.72	0.32	C. aff. graciosa?_male_R
-118	MPEG-307-M	AM10-23_16R	0.76	0.36	C. cyrtoma_male_R	ornamented	Pl. 5, Fig. 46
-118	MPEG-308-M	AM10-23_17R	0.69	0.32	C. ituiae_male_R	paratype	Pl. 11, Fig. 27-28, 44
-118	MPEG-309-M	AM10-23_18R	0.62	0.3	C. ituiae_female_R	holotype	Pl. 11, Fig. 19-20, 47-49
-118	MPEG-310-M	AM10-23_19L	0.78	0.4	C. cyrtoma_female_L		Pl. 5, Fig. 39-40
-118	UMJG&P 211038	AM10-23_20L	0.78	0.41	C. cyrtoma_female_L
-118	UMJG&P 211038	AM10-23_21L	0.82	0.39	C. cyrtoma_male_L
-118	UMJG&P 211038	AM10-23_22L	0.8	0.4	C. cyrtoma_female_L
-118	UMJG&P 211038	AM10-23_23L	0.75	0.39	C. cyrtoma_female_L
-118	UMJG&P 211038	AM10-23_24L	0.73	0.38	C. cyrtoma_female_L
-118	MPEG-311-M	AM10-23_25L	0.77	0.37	C. cyrtoma_male_L	ornamented	Pl. 5, Fig. 43-44
-118	UMJG&P 211038	AM10-23_26R	0.77	0.38	C. cyrtoma_female_R
-118	UMJG&P 211038	AM10-23_27R	0.74	0.36	C. cyrtoma_female_R
-118	UMJG&P 211038	AM10-23_28R	0.74	0.38	C. cyrtoma_female_R
-118	MPEG-312-M	AM10-23_29R	0.75	0.37	C. cyrtoma_female_R		Pl. 5, Fig. 41-42
-118	UMJG&P 211038	AM10-23_30R	0.72	0.36	C. cyrtoma_female_R
-118	UMJG&P 211038	AM10-23_31R	0.7	0.36	C. cyrtoma_female_R
-118	MPEG-313-M	AM10-23_32R	0.73	0.37	C. cyrtoma_female_R	truncate	Pl. 5, Fig. 45
-118	MPEG-314-M	AM10-23_33R	0.9	0.45	C. machadoi_juv_R	A-1	Pl. 1, Fig. 38-40
-118	UMJG&P 211038	AM10-23_34L	0.59	0.32	C. cyrtoma?_juv_L	broken
-118	UMJG&P 211038	AM10-23_35L	0.61	0.34	C. cyrtoma?_juv_L
-118	UMJG&P 211038	AM10-23_36L	0.57	0.29	C. cyrtoma?_juv_L
-118	UMJG&P 211038	AM10-23_37L	0.52	0.27	C. aff. graciosa_juv_L	A-2
-118	UMJG&P 211038	AM10-23_38L	0.52	0.29	C. cyrtoma_juv_L	?A-2
-118	MPEG-315-M	AM10-23_39L	0.58	0.33	C. cyrtoma_juv_L	A-1	Pl. 5, Fig. 38
-118	UMJG&P 211038	AM10-23_40R	0.59	0.31	C. cyrtoma?_juv_R
-118	UMJG&P 211038	AM10-23_41R	0.55	0.3	C. aff. graciosa_juv_R	A-2
-118	UMJG&P 211038	AM10-23_42R	0.59	0.3	C. curucae?_juv_R
-118	MPEG-316-M	AM10-23_43R	0.52	0.27	C. ituiae_juv_R	A-1; paratype	Pl. 11, Fig. 17
-118	UMJG&P 211038	AM10-23_44R	0.56	0.3	C. aff. graciosa_juv_R	A-2
-118	UMJG&P 211038	AM10-23_45L	0.77	0.36	C. multiradiata_female_L
-118	UMJG&P 211038	AM10-23_46L	0.79	0.38	C. multiradiata_female_L
-118	UMJG&P 211038	AM10-23_47L	0.87	0.38	C. multiradiata_male_L
-118	UMJG&P 211038	AM10-23_48L	0.71	0.33	C. kotzianaeB_juv_L	inverse, A-1
-118	UMJG&P 211038	AM10-23_49L	0.62	0.3	C. multiradiata_juv_L	A-1
-118	UMJG&P 211038	AM10-23_50L	0.64	0.3	C. multiradiata_juv_L	A-1
-118	UMJG&P 211038	AM10-23_51L	0.56	0.28	C. multiradiata?_juv_L
-118	UMJG&P 211038	AM10-23_52L	0.59	0.33	indet._L	?Heterocypris_juv
-118	UMJG&P 211038	AM10-23_53R	0.81	0.35	C. multiradiata_male_R
-118	UMJG&P 211038	AM10-23_54R	0.78	0.36	C. multiradiata_female_R
-118	UMJG&P 211038	AM10-23_55R	0.77	0.35	C. multiradiata_female_R
-118	UMJG&P 211038	AM10-23_56R	0.65	0.33	C. machadoi_juv_R	A-2
-118	MPEG-317-M	AM10-23_57R	0.6	0.32	C. machadoi_juv_R	broken, A-2	Pl. 1, Fig. 36-37
-118	UMJG&P 211038	AM10-23_58R	0.61	0.28	C. machadoi_juv_R	A-2
-118	UMJG&P 211038	AM10-23_59R	0.59	0.28	C. machadoi_juv_R	A-2
-118	UMJG&P 211038	AM10-23_60R	0.71	0.4	indet._R	?Heterocypris
-118	UMJG&P 211038	AM10-23_61R	0.61	0.29	C. machadoi_juv_R	A-2
-118	UMJG&P 211038	AM10-23_62R	0.66	0.3	C. paralela_male_R
-118	UMJG&P 211038	AM10-23_63L	1.1	0.57	C. machadoi_female_L
-118	MPEG-318-M	AM10-23_64L	1.26	0.61	C. machadoi_male_L		Pl. 1, Fig. 30, 32
-118	MPEG-319-M	AM10-23_65L	1.08	0.55	C. machadoi_female_L		Pl. 1, Fig. 27, 33
-118	MPEG-320-M	AM10-23_66L	1.09	0.58	C. machadoi_female_L	multifocus	Fig. 4d
-118	MPEG-321-M	AM10-23_67L	0.81	0.43	C. machadoi_juv_L	A-1	Pl. 1, Fig. 34-35
-118	UMJG&P 211038	AM10-23_68L	0.7	0.36	C. machadoi_juv_L	A-1
-118	UMJG&P 211038	AM10-23_69L	0.67	0.35	C. kotzianaeB_juv_L	inverse, A-1
-118	MPEG-322-M	AM10-23_70R	1.26	0.57	C. machadoi_male_R		Pl. 1, Fig. 31
-118	MPEG-323-M	AM10-23_71R	1.11	0.55	C. machadoi_female_R		Pl. 1, Fig. 28
-118	UMJG&P 211038	AM10-23_72R	1.12	0.54	C. machadoi_female_R	multifocus
-118	MPEG-324-M	AM10-23_73R	1.11	0.54	C. machadoi_female_R		Pl. 1, Fig. 29, 41
-118	MPEG-325-M	AM10-23_74R	0.87	0.42	C. kotzianaeB_female_R	inverse	Pl. 3, Fig. 10-11, 36
-118	MPEG-326-M	AM10-23_75R	0.68	0.34	C. kotzianaeB_juv_R	inverse, A-1	Pl. 3, Fig. 4-5
-118	UMJG&P 211038	AM10-23_76R	0.62	0.32	C. machadoi_juv_R	A-2
-118	MPEG-327-M	AM10-23_77L	0.99	0.62	C. sulcosigmoidalis_female_L		Pl. 13, Fig. 7	2
-118	MPEG-328-M	AM10-23_78L	1.07	0.62	C. sulcosigmoidalis_male_L		Pl. 13, Fig. 10, 12	2
-118	UMJG&P 211038	AM10-23_79L	1.06	0.62	C. sulcosigmoidalis_male_L			2
-118	MPEG-329-M	AM10-23_80R	1.05	0.58	C. sulcosigmoidalis_male_R		Pl. 13, Fig. 11	3		2		1	very weak
-118	UMJG&P 211038	AM10-23_81R	1.05	0.57	C. sulcosigmoidalis_male_R			2		2		1	?very weak
-118	MPEG-330-M	AM10-23_82R	0.98	0.58	C. sulcosigmoidalis_female_R		Pl. 13, Fig. 8-9	2		2		0
-118	UMJG&P 211038	AM10-23_83R	1	0.59	C. sulcosigmoidalis_female_R	badly preserved		2	?	2		0
-118	UMJG&P 211038	AM10-23_84R	0.76	0.46	C. aff. graciosa_juv_R	broken, ?A-1
-118	UMJG&P 211038	AM10-23_85R	1	0.58	C. sulcosigmoidalis_female_R			2		2		0
-118	UMJG&P 211038	AM10-23_86R	1.03	0.61	C. sulcosigmoidalis_female_R			2		2		1	?very weak
-118	UMJG&P 211038	AM10-23_87R	0.97	0.58	C. sulcosigmoidalis_female_R			2		2		1	?very weak
-118	UMJG&P 211038	AM10-23_88R	0.96	0.57	C. sulcosigmoidalis_female_R			2		2		1	?very weak
-118	UMJG&P 211038	AM10-23_89R	1.01	0.61	C. sulcosigmoidalis_female_R			2		2		1	?very weak
-118	UMJG&P 211038	AM10-23_90R	0.98	0.57	C. sulcosigmoidalis_female_R			2		2		1	?very weak
-118	UMJG&P 211038	AM10-23_91R	1	0.59	C. sulcosigmoidalis_female_R			2		2		1	?very weak
-118	UMJG&P 211038	AM10-23_92R	1.02	0.6	C. sulcosigmoidalis_female_R			2		2		1	?very weak
-118	UMJG&P 211038	AM10-23_93L	0.63	0.3	C. paralela_female_L
-118	MPEG-331-M	AM10-23_94L	0.69	0.35	C. munoztorresi_male_L		Pl. 10, Fig. 9-10
-118	MPEG-332-M	AM10-23_95R	0.67	0.36	C. munoztorresi_male_R		Pl. 10, Fig. 11-12
-118	MPEG-333-M	AM10-23_96R	0.53	0.3	C. munoztorresi_juv_R	A-1	Pl. 10, Fig. 15-16
-118	UMJG&P 211038	AM10-23_97R	0.56	0.31	C. aff. graciosa_juv_R	A-2
-118	UMJG&P 211038	AM10-23_98L	0.64	0.38	C. aff. graciosa_juv_L	A-1
-118	UMJG&P 211038	AM10-23_99R	0.63	0.39	C. aff. graciosa_juv_R	A-1
-118	MPEG-334-M	AM10-23_100L	0.76	0.36	C. ituiae_male_L	paratype	Pl. 11, Fig. 25-26
-118	UMJG&P 211038	AM10-23_101L	0.66	0.35	C. ituiae_female_L
-118	MPEG-335-M	AM10-23_102L	0.67	0.36	C. pebasae_female_L		Pl. 9, Fig. 9-10
-118	MPEG-336-M	AM10-23_103R	0.64	0.34	C. pebasae_female_R		Pl. 9, Fig. 11-12; Pl. 10, Fig. 51
-118	UMJG&P 211038	AM10-23_104R	0.61	0.31	C. ituiae_female_R	multifocus
-118	MPEG-337-M	AM10-23_105L	0.64	0.33	C. ituiae_female_L	multifocus; paratype	Fig. 6j
-118	MPEG-338-M	AM10-23_106L	0.91	0.4	C. kotzianaeB_male_L	inverse	Pl. 3, Fig. 9, 31
-118	MPEG-339-M	AM10-23_107L	0.65	0.33	C. ituiae_female_L	paratype	Pl. 11, Fig. 18, 43
-118	UMJG&P 211038	AM10-23.01R	1.05	0.53	C. machadoi_female_R	not on post-it slide
-118	UMJG&P 211038	AM10-23.02R	1.07	0.54	C. machadoi_female_R	not on post-it slide
-118	UMJG&P 211038	AM10-23.03R	1.09	0.55	C. machadoi_female_R	not on post-it slide
-118	UMJG&P 211038	AM10-23.04R	1.02	0.54	C. machadoi_female_R	not on post-it slide
-118	UMJG&P 211038	AM10-23.05R	0.8	0.37	C. multiradiata_female_R	not on post-it slide
-118	UMJG&P 211038	AM10-23.06R	0.79	0.35	C. multiradiata_female_R	not on post-it slide
-118	UMJG&P 211038	AM10-23.07R	0.78	0.37	C. multiradiata_female_R	not on post-it slide
-118	UMJG&P 211038	AM10-23.08R	0.79	0.36	C. multiradiata_female_R	not on post-it slide
-118	UMJG&P 211038	AM10-23.09R	0.81	0.37	C. multiradiata_female_R	not on post-it slide
-118	UMJG&P 211038	AM10-23.10R	0.82	0.37	C. multiradiata_female_R	not on post-it slide
-118	UMJG&P 211038	AM10-23.11R	0.74	0.35	C. multiradiata_female_R	not on post-it slide
-118	UMJG&P 211038	AM10-23.12R	0.79	0.36	C. multiradiata_female_R	not on post-it slide
-118	UMJG&P 211038	AM10-23.13R	0.8	0.36	C. multiradiata_female_R	not on post-it slide
-118	UMJG&P 211038	AM10-23.14R	0.61	0.34	C. munoztorresi_female_R	not on post-it slide
-118	UMJG&P 211038	AM10-23.15R	0.65	0.36	C. munoztorresi_female_R	not on post-it slide
-118	UMJG&P 211038	AM10-23.16R	0.65	0.35	C. munoztorresi_female_R	not on post-it slide
-118	UMJG&P 211038	AM10-23.17R	0.62	0.32	C. munoztorresi_female_R	not on post-it slide
-118	UMJG&P 211038	AM10-23.18R	0.63	0.34	C. munoztorresi_female_R	not on post-it slide
-118	UMJG&P 211038	AM10-23.19R	0.66	0.34	C. munoztorresi_female_R	not on post-it slide
-118	UMJG&P 211038	AM10-23.20R	0.6	0.31	C. munoztorresi_female_R	not on post-it slide
-118	UMJG&P 211038	AM10-23.21R	0.67	0.35	C. munoztorresi_female_R	not on post-it slide
-118	UMJG&P 211038	AM10-23.22R	0.73	0.38	C. cyrtoma_female_R	not on post-it slide
-118	UMJG&P 211038	AM10-23.23R	0.7	0.36	C. cyrtoma_female_R	not on post-it slide
-118	UMJG&P 211038	AM10-23.24R	0.71	0.36	C. cyrtoma_female_R	not on post-it slide
-118	UMJG&P 211038	AM10-23.25R	0.71	0.37	C. cyrtoma_female_R	not on post-it slide
-118	UMJG&P 211038	AM10-23.26R	0.73	0.37	C. cyrtoma_female_R	not on post-it slide
-118	UMJG&P 211038	AM10-23.27R	0.72	0.37	C. cyrtoma_female_R	not on post-it slide
-118	UMJG&P 211038	AM10-23.28R	0.7	0.36	C. cyrtoma_female_R	not on post-it slide
-118	UMJG&P 211038	AM10-23.29R	0.75	0.37	C. cyrtoma_female_R	not on post-it slide
-118	UMJG&P 211038	AM10-23.30R	0.69	0.36	C. cyrtoma_female_R	not on post-it slide
-118	UMJG&P 211038	AM10-23.31R	0.71	0.36	C. cyrtoma_female_R	not on post-it slide
-118	UMJG&P 211038	AM10-23.32R	0.64	0.32	C. ituiae_female_R	not on post-it slide
-118	UMJG&P 211038	AM10-23.33R	0.59	0.29	C. ituiae_female_R	not on post-it slide
-118	UMJG&P 211038	AM10-23.34R	0.63	0.32	C. ituiae_female_R	not on post-it slide
-118	UMJG&P 211038	AM10-23.35R	0.62	0.31	C. ituiae_female_R	not on post-it slide
-118	UMJG&P 211038	AM10-23.36R	0.62	0.31	C. ituiae_female_R	not on post-it slide
-118	UMJG&P 211038	AM10-23.37R	0.63	0.32	C. ituiae_female_R	not on post-it slide
-118	UMJG&P 211038	AM10-23.38R	0.63	0.3	C. ituiae_female_R	not on post-it slide
-118	UMJG&P 211038	AM10-23.39R	0.65	0.32	C. ituiae_female_R	not on post-it slide
-118	UMJG&P 211038	AM10-23.40R	0.63	0.32	C. ituiae_female_R	not on post-it slide
-118	UMJG&P 211038	AM10-23.41R	0.61	0.3	C. ituiae_female_R	not on post-it slide
-118	UMJG&P 211038	AM10-23.42R	0.61	0.32	C. ituiae_female_R	not on post-it slide
-118	UMJG&P 211038	AM10-23.43R	0.62	0.31	C. ituiae_female_R	not on post-it slide
-118	UMJG&P 211038	AM10-23.44L	0.63	0.33	C. ituiae_female_L	not on post-it slide
-118	UMJG&P 211038	AM10-23.45L	0.67	0.34	C. ituiae_female_L	not on post-it slide
-118	UMJG&P 211038	AM10-23.46L	0.62	0.32	C. ituiae_female_L	not on post-it slide
-118	UMJG&P 211038	AM10-23.47L	0.65	0.34	C. ituiae_female_L	not on post-it slide
-118	UMJG&P 211038	AM10-23.48L	0.62	0.31	C. ituiae_female_L	not on post-it slide
-118	UMJG&P 211038	AM10-23.49L	0.65	0.34	C. ituiae_female_L	not on post-it slide
-118	UMJG&P 211038	AM10-23.50L	0.65	0.34	C. ituiae_female_L	not on post-it slide
-118	UMJG&P 211038	AM10-23.51R	0.72	0.33	C. ituiae_male_R	not on post-it slide
-118	UMJG&P 211038	AM10-23.52L	0.73	0.34	C. ituiae_male_L	not on post-it slide
-120.5	UMJG&P 211038	AM10-24_01R	0.94	0.55	C. sulcosigmoidalis_female_R	badly preserved		3	?	2	?	1	?very weak
-120.5	UMJG&P 211038	AM10-24_02L	1.02	0.54	C. machadoi_female_L
-120.5	UMJG&P 211038	AM10-24_03L	0.97	0.53	C. machadoi_female_L
-120.5	UMJG&P 211038	AM10-24_04R	1.01	0.51	C. machadoi_female_R
-120.5	UMJG&P 211038	AM10-24_05L	0.62	0.29	C. paralela_male_L
-120.5	UMJG&P 211038	AM10-24.01R	0.97	0.51	C. machadoi_female_R	not on post-it slide
-120.5	UMJG&P 211038	AM10-24.02R	0.95	0.5	C. machadoi_female_R	not on post-it slide
-120.5	UMJG&P 211038	AM10-24.03R	0.99	0.5	C. machadoi_female_R	not on post-it slide
-120.5	UMJG&P 211038	AM10-24.04R	0.96	0.5	C. machadoi_female_R	not on post-it slide
-120.5	UMJG&P 211038	AM10-24.05R	1.01	0.51	C. machadoi_female_R	not on post-it slide
-121.7	MPEG-340-M	AM10-25_01R	0.93	0.56	C. sulcosigmoidalis_female_R		Pl. 13, Fig. 14	3		2		1
-121.7	UMJG&P 211038	AM10-25_02R	0.95	0.55	C. sulcosigmoidalis_female_R			3		2		0
-121.7	UMJG&P 211038	AM10-25_03R	0.94	0.56	C. sulcosigmoidalis_female_R			3		2		1	?
-121.7	UMJG&P 211038	AM10-25_04R	0.89	0.51	C. sulcosigmoidalis_female_R			3		2		0
-121.7	MPEG-341-M	AM10-25_05R	0.89	0.53	C. sulcosigmoidalis_female_R		Pl. 13, Fig. 15	3		2		1
-121.7	UMJG&P 211038	AM10-25_06R	0.94	0.56	C. sulcosigmoidalis_female_R			3		2		0
-121.7	UMJG&P 211038	AM10-25_07R	0.98	0.58	C. sulcosigmoidalis_female_R			3		2		0
-121.7	UMJG&P 211038	AM10-25_08R	0.95	0.56	C. sulcosigmoidalis_female_R			3		2		0
-121.7	UMJG&P 211038	AM10-25_09R	0.93	0.55	C. sulcosigmoidalis_female_R			3		2		0
-121.7	UMJG&P 211038	AM10-25_10R	0.93	0.54	C. sulcosigmoidalis_female_R			3		2		0
-121.7	UMJG&P 211038	AM10-25_11R	0.94	0.55	C. sulcosigmoidalis_female_R			3		2		0
-121.7	UMJG&P 211038	AM10-25_12R	0.95	0.56	C. sulcosigmoidalis_female_R			3		2		1	very weak
-121.7	UMJG&P 211038	AM10-25_13R	0.98	0.57	C. sulcosigmoidalis_female_R			3		2		0
-121.7	UMJG&P 211038	AM10-25_14R	0.96	0.55	C. sulcosigmoidalis_female_R			3		2		1	very weak
-121.7	UMJG&P 211038	AM10-25_15R	0.93	0.54	C. sulcosigmoidalis_female_R			3		2		0
-121.7	UMJG&P 211038	AM10-25_16R	0.97	0.57	C. sulcosigmoidalis_female_R			3		2		0
-121.7	UMJG&P 211038	AM10-25_17R	0.99	0.57	C. sulcosigmoidalis_female_R			3		2		0
-121.7	UMJG&P 211038	AM10-25_18R	0.97	0.57	C. sulcosigmoidalis_female_R			3		2		0
-121.7	UMJG&P 211038	AM10-25_19R	0.9	0.55	C. sulcosigmoidalis_female_R			3		2		0
-121.7	UMJG&P 211038	AM10-25_20R	0.92	0.55	C. sulcosigmoidalis_female_R			3		2		0
-121.7	MPEG-342-M	AM10-25_21L	0.95	0.51	C. machadoi_female_L		Pl. 2, Fig. 1-2
-121.7	UMJG&P 211038	AM10-25_22L	0.99	0.55	C. machadoi_female_L
-121.7	UMJG&P 211038	AM10-25_23L	1.04	0.56	C. machadoi_female_L
-121.7	UMJG&P 211038	AM10-25_24R	1.02	0.53	C. machadoi_female_R
-121.7	UMJG&P 211038	AM10-25_25R	1.17	0.54	C. machadoi_male_R
-121.7	UMJG&P 211038	AM10-25_26R	1	0.51	C. machadoi_female_R
-121.7	UMJG&P 211038	AM10-25_27R	1.01	0.51	C. machadoi_female_R
-121.7	UMJG&P 211038	AM10-25_28R	0.75	0.39	C. machadoi_juv_R	A-1
-121.7	UMJG&P 211038	AM10-25_29L	0.86	0.46	indet._L	?C. machadoi
-121.7	UMJG&P 211038	AM10-25_30L	0.86	0.43	C. kotzianae_female_L
-121.7	UMJG&P 211038	AM10-25_31R	0.89	0.42	C. kotzianae_female?_R
-121.7	UMJG&P 211038	AM10-25_32R	0.9	0.48	indet._R	?C. machadoi
-121.7	MPEG-343-M	AM10-25_33L	0.87	0.43	C. kotzianae_female_L		Pl. 3, Fig. 14, 32
-121.7	MPEG-344-M	AM10-25_34R	0.86	0.41	C. kotzianae_female?_R		Pl. 3, Fig. 15-16
-121.7	UMJG&P 211038	AM10-25_35L	0.77	0.38	C. multiradiata_female_L
-121.7	UMJG&P 211038	AM10-25_36L	0.83	0.37	C. multiradiata_male_L
-121.7	UMJG&P 211038	AM10-25_37R	0.73	0.34	C. multiradiata_female_R
-121.7	UMJG&P 211038	AM10-25_38R	0.76	0.35	C. multiradiata_male_R
-121.7	MPEG-345-M	AM10-25_39L	0.63	0.3	C. paralela_female_L		Pl. 4, Fig. 32-33
-121.7	UMJG&P 211038	AM10-25_40L	0.61	0.29	C. paralela_male_L
-121.7	UMJG&P 211038	AM10-25_41R	0.65	0.31	C. paralela_female_R
-121.7	MPEG-346-M	AM10-25_42R	0.65	0.3	C. paralela_male_R		Pl. 4, Fig. 34-35
-121.7	UMJG&P 211038	AM10-25_43R	0.64	0.32	C. paralela_female_R
-121.7	UMJG&P 211038	AM10-25_44L	0.63	0.3	C. paralela_female_L
-121.7	UMJG&P 211038	AM10-25_45L	0.63	0.29	C. paralela_male_L
-121.7	MPEG-347-M	AM10-25_46L	0.66	0.36	C. munoztorresi_female_L		Pl. 10, Fig. 17-18
-121.7	MPEG-348-M	AM10-25_47L	0.66	0.33	C. munoztorresi_male_L		Pl. 10, Fig. 21-22
-121.7	MPEG-349-M	AM10-25_48R	0.63	0.34	C. munoztorresi_female_R		Pl. 10, Fig. 19-20
-121.7	MPEG-350-M	AM10-25_49R	0.71	0.35	C. munoztorresi_male_R		Pl. 10, Fig. 23-24
-121.7	MPEG-351-M	AM10-25_50R	0.8	0.39	C. aff. graciosa_male_R		Pl. 6, Fig. 43-44
-121.7	UMJG&P 211038	AM10-25_51R	0.79	0.4	C. aff. graciosa_female_R
-121.7	MPEG-352-M	AM10-25_52R	0.76	0.4	C. aff. graciosa_female_R		Pl. 6, Fig. 39-40
-121.7	UMJG&P 211038	AM10-25_53R	0.8	0.43	C. aff. graciosa_female_R
-121.7	UMJG&P 211038	AM10-25_54L	0.74	0.4	C. aff. graciosa_female_L
-121.7	MPEG-353-M	AM10-25_55L	0.83	0.42	C. aff. graciosa_male_L		Pl. 6, Fig. 41-42
-121.7	MPEG-354-M	AM10-25_56L	0.85	0.47	C. aff. graciosa_female_L		Pl. 6, Fig. 37-38
-121.7	MPEG-355-M	AM10-25_57L	0.97	0.6	C. sulcosigmoidalis_female_L		Pl. 13, Fig. 13	3		2
-121.7	UMJG&P 211038	AM10-25.01R	1.01	0.51	C. machadoi_female_R	not on post-it slide
-121.7	UMJG&P 211038	AM10-25.02R	0.98	0.5	C. machadoi_female_R	not on post-it slide
-121.7	UMJG&P 211038	AM10-25.03R	0.97	0.48	C. machadoi_female_R	not on post-it slide
-121.7	UMJG&P 211038	AM10-25.04R	0.99	0.51	C. machadoi_female_R	not on post-it slide
-121.7	UMJG&P 211038	AM10-25.05R	1.01	0.52	C. machadoi_female_R	not on post-it slide
-121.7	UMJG&P 211038	AM10-25.06R	0.97	0.5	C. machadoi_female_R	not on post-it slide
-121.7	UMJG&P 211038	AM10-25.07R	0.96	0.48	C. machadoi_female_R	not on post-it slide
-121.7	UMJG&P 211038	AM10-25.08R	0.98	0.5	C. machadoi_female_R	not on post-it slide
-121.7	UMJG&P 211038	AM10-25.09R	1	0.51	C. machadoi_female_R	not on post-it slide
-121.7	UMJG&P 211038	AM10-25.10R	1.02	0.52	C. machadoi_female_R	not on post-it slide
-121.7	UMJG&P 211038	AM10-25.11R	1.01	0.5	C. machadoi_female_R	not on post-it slide
-121.7	UMJG&P 211038	AM10-25.12R	0.97	0.5	C. machadoi_female_R	not on post-it slide
-121.7	UMJG&P 211038	AM10-25.13R	0.95	0.48	C. machadoi_female_R	not on post-it slide
-121.7	UMJG&P 211038	AM10-25.14R	0.99	0.51	C. machadoi_female_R	not on post-it slide
-121.7	UMJG&P 211038	AM10-25.15R	0.98	0.51	C. machadoi_female_R	not on post-it slide
-121.7	UMJG&P 211038	AM10-25.16R	0.99	0.52	C. machadoi_female_R	not on post-it slide
-121.7	UMJG&P 211038	AM10-25.17R	0.96	0.5	C. machadoi_female_R	not on post-it slide
-121.7	UMJG&P 211038	AM10-25.18R	0.97	0.5	C. machadoi_female_R	not on post-it slide
-121.7	UMJG&P 211038	AM10-25.19R	1.01	0.51	C. machadoi_female_R	not on post-it slide
-121.7	UMJG&P 211038	AM10-25.20R	1.03	0.53	C. machadoi_female_R	not on post-it slide
-121.7	UMJG&P 211038	AM10-25.21R	0.73	0.33	C. multiradiata_female_R	not on post-it slide
-121.7	UMJG&P 211038	AM10-25.22R	0.72	0.34	C. multiradiata_female_R	not on post-it slide
-121.7	UMJG&P 211038	AM10-25.23R	0.74	0.34	C. multiradiata_female_R	not on post-it slide
-121.7	UMJG&P 211038	AM10-25.24R	0.75	0.35	C. multiradiata_female_R	not on post-it slide
-121.7	UMJG&P 211038	AM10-25.25R	0.75	0.35	C. multiradiata_female_R	not on post-it slide
-121.7	UMJG&P 211038	AM10-25.26R	0.74	0.34	C. multiradiata_female_R	not on post-it slide
-121.7	UMJG&P 211038	AM10-25.27R	0.7	0.33	C. multiradiata_female_R	not on post-it slide
-121.7	UMJG&P 211038	AM10-25.28R	0.75	0.35	C. multiradiata_female_R	not on post-it slide
-121.7	UMJG&P 211038	AM10-25.29R	0.78	0.36	C. multiradiata_female_R	not on post-it slide
-121.7	UMJG&P 211038	AM10-25.30R	0.72	0.34	C. multiradiata_female_R	not on post-it slide
-121.7	UMJG&P 211038	AM10-25.31R	0.71	0.33	C. multiradiata_female_R	not on post-it slide
-121.7	UMJG&P 211038	AM10-25.32R	0.76	0.35	C. multiradiata_female_R	not on post-it slide
-121.7	UMJG&P 211038	AM10-25.33R	0.73	0.34	C. multiradiata_female_R	not on post-it slide
-121.7	UMJG&P 211038	AM10-25.34R	0.72	0.34	C. multiradiata_female_R	not on post-it slide
-121.7	UMJG&P 211038	AM10-25.35R	0.76	0.39	C. munoztorresi_female_R	not on post-it slide
-121.7	UMJG&P 211038	AM10-25.36R	0.73	0.38	C. munoztorresi_female_R	not on post-it slide
-121.7	UMJG&P 211038	AM10-25.37R	0.75	0.39	C. munoztorresi_female_R	not on post-it slide
-121.7	UMJG&P 211038	AM10-25.38R	0.76	0.4	C. munoztorresi_female_R	not on post-it slide
-121.7	UMJG&P 211038	AM10-25.39R	0.73	0.38	C. munoztorresi_female_R	not on post-it slide
-121.7	UMJG&P 211038	AM10-25.40R	0.78	0.41	C. munoztorresi_female_R	not on post-it slide
-121.7	UMJG&P 211038	AM10-25.41R	0.76	0.39	C. munoztorresi_female_R	not on post-it slide
-121.7	UMJG&P 211038	AM10-25.42R	0.69	0.34	C. cyrtoma_female_R	not on post-it slide
-121.7	UMJG&P 211038	AM10-25.43R	0.7	0.35	C. cyrtoma_female_R	not on post-it slide
-121.7	UMJG&P 211038	AM10-25.44R	0.7	0.35	C. cyrtoma_female_R	not on post-it slide
-127	UMJG&P 211038	AM10-26_01R	0.92	0.52	C. sulcosigmoidalis_female_R	badly preserved		3	?	2	?	1	?very weak
-127	MPEG-356-M	AM10-26_02L	0.81	0.39	C. multiradiata_female_L		Pl. 5, Fig. 9-10
-127	UMJG&P 211038	AM10-26_03L	0.79	0.39	C. multiradiata_female_L
-127	UMJG&P 211038	AM10-26_04L	0.81	0.39	C. multiradiata_male_L
-127	UMJG&P 211038	AM10-26_05L	0.66	0.33	C. multiradiata_juv_L	A-1
-127	UMJG&P 211038	AM10-26_06R	0.8	0.38	C. multiradiata_female_R
-127	UMJG&P 211038	AM10-26_07R	0.78	0.37	C. multiradiata_female_R
-127	MPEG-357-M	AM10-26_08R	0.85	0.36	C. multiradiata_male_R		Pl. 5, Fig. 11-12
-127	UMJG&P 211038	AM10-26_09R	0.67	0.31	C. multiradiata_juv_R	A-1
-130.7	MPEG-358-M	AM10-27_01L	0.64	0.33	C. munoztorresi_female_L		Pl. 10, Fig. 25-26
-130.7	MPEG-359-M	AM10-27_02R	0.65	0.33	C. munoztorresi_female_R		Pl. 10, Fig. 27-28
-130.7	MPEG-360-M	AM10-27_03R	0.85	0.4	C. aff. graciosa_male_R		Pl. 7, Fig. 3-4
-130.7	MPEG-361-M	AM10-27_04R	0.84	0.4	C. curucae_male_R		Pl. 8, Fig. 20-21
-130.7	MPEG-362-M	AM10-27_05L	0.87	0.44	C. curucae_male_L		Pl. 8, Fig. 18-19, 32
-130.7	UMJG&P 211038	AM10-27_06L	0.87	0.43	C. curucae_male_L
-130.7	UMJG&P 211038	AM10-27_07L	0.96	0.48	C. aff. graciosa_male_L
-130.7	UMJG&P 211038	AM10-27_08L	0.8	0.38	C. cyrtoma_male_L
-130.7	MPEG-363-M	AM10-27_09L	0.81	0.39	C. cyrtoma_male_L		Pl. 6, Fig. 5-6
-130.7	MPEG-364-M	AM10-27_10L	0.79	0.41	C. cyrtoma_female_L		Pl. 6, Fig. 1-2
-130.7	UMJG&P 211038	AM10-27_11L	0.78	0.41	C. cyrtoma_female_L	multifocus
-130.7	MPEG-365-M	AM10-27_12R	0.78	0.42	C. aff. graciosa_female_R		Pl. 7, Fig. 1-2
-130.7	MPEG-366-M	AM10-27_13R	0.79	0.37	C. cyrtoma_male_R		Pl. 6, Fig. 7
-130.7	UMJG&P 211038	AM10-27_14R	0.76	0.35	C. cyrtoma_male_R
-130.7	MPEG-367-M	AM10-27_15R	0.73	0.37	C. cyrtoma_female_R	multifocus	Fig. 6a
-130.7	MPEG-368-M	AM10-27_16R	0.74	0.38	C. cyrtoma_female_R		Pl. 6, Fig. 3-4
-130.7	UMJG&P 211038	AM10-27_17R	0.77	0.37	indet._R
-130.7	UMJG&P 211038	AM10-27_18R	0.77	0.36	C. cyrtoma_male_R
-130.7	MPEG-369-M	AM10-27_19R	0.7	0.31	C. ituiae_male_R	paratype	Pl. 11, Fig. 31-32
-130.7	MPEG-370-M	AM10-27_20L	0.72	0.34	C. ituiae_male_L	paratype	Pl. 11, Fig. 29-30
-130.7	UMJG&P 211038	AM10-27_21L	0.75	0.37	C. multiradiata_female_L
-130.7	UMJG&P 211038	AM10-27_22L	0.75	0.38	C. multiradiata_female_L
-130.7	MPEG-371-M	AM10-27_23L	0.81	0.36	C. multiradiata_male_L		Pl. 5, Fig. 17-18
-130.7	MPEG-372-M	AM10-27_24L	0.77	0.38	C. multiradiata_female_L		Pl. 5, Fig. 13-14
-130.7	UMJG&P 211038	AM10-27_25L	0.82	0.35	C. multiradiata_male_L
-130.7	MPEG-373-M	AM10-27_26R	0.73	0.35	C. multiradiata_female_R		Pl. 5, Fig. 15-16, 30
-130.7	UMJG&P 211038	AM10-27_27R	0.81	0.35	C. multiradiata_male_R
-130.7	UMJG&P 211038	AM10-27_28R	0.72	0.33	C. multiradiata_female_R
-130.7	MPEG-374-M	AM10-27_29R	0.82	0.34	C. multiradiata_male_R		Pl. 5, Fig. 19-20
-130.7	UMJG&P 211038	AM10-27_30R	0.72	0.34	C. multiradiata_female_R
-130.7	UMJG&P 211038	AM10-27_31L	0.92	0.5	C. machadoi_female_L
-130.7	MPEG-375-M	AM10-27_32L	0.99	0.54	C. machadoi_female_L		Pl. 2, Fig. 5
-130.7	MPEG-376-M	AM10-27_33L	1.1	0.55	C. machadoi_male_L		Pl. 2, Fig. 8
-130.7	UMJG&P 211038	AM10-27_34L	1.1	0.56	C. machadoi_female_L
-130.7	UMJG&P 211038	AM10-27_35R	0.97	0.48	C. machadoi_female_R
-130.7	MPEG-377-M	AM10-27_36R	1.03	0.52	C. machadoi_female_R		Pl. 2, Fig. 6-7
-130.7	MPEG-378-M	AM10-27_37R	1.13	0.53	C. machadoi_male_R		Pl. 2, Fig. 9-10
-130.7	UMJG&P 211038	AM10-27_38R	1.13	0.52	C. machadoi_male_R
-130.7	MPEG-379-M	AM10-27_39R	0.74	0.39	C. machadoi_juv_R	A-1	Pl. 2, Fig. 3-4
-130.7	UMJG&P 211038	AM10-27_40R	0.69	0.37	C. machadoi_juv_R	A-1
-130.7	UMJG&P 211038	AM10-27_41L	0.92	0.57	C. sulcosigmoidalis_female_L			3
-130.7	MPEG-380-M	AM10-27_42L	0.92	0.57	C. sulcosigmoidalis_female_L		Pl. 13, Fig. 16; Pl. 14, Fig. 1	3
-130.7	MPEG-381-M	AM10-27_43L	0.96	0.57	C. sulcosigmoidalis_male_L		Pl. 13, Fig. 19; Pl. 14, Fig. 2	3
-130.7	MPEG-382-M	AM10-27_44R	0.98	0.54	C. sulcosigmoidalis_male_R		Pl. 13, Fig. 20-21	3		2		1	?weak
-130.7	UMJG&P 211038	AM10-27_45R	0.88	0.52	C. sulcosigmoidalis_female_R			3		2		1	?very weak
-130.7	MPEG-383-M	AM10-27_46R	0.89	0.52	C. sulcosigmoidalis_female_R		Pl. 13, Fig. 17-18	3		2		1	weak
-130.7	UMJG&P 211038	AM10-27_47R	0.89	0.53	C. sulcosigmoidalis_female_R			3		2		0
-130.7	UMJG&P 211038	AM10-27_48R	0.9	0.52	C. sulcosigmoidalis_female_R			3		2		0
-130.7	UMJG&P 211038	AM10-27_49R	0.87	0.52	C. sulcosigmoidalis_female_R			3		2		0
-130.7	UMJG&P 211038	AM10-27_50R	0.9	0.53	C. sulcosigmoidalis_female_R			3		2		0
-130.7	UMJG&P 211038	AM10-27_51R	0.9	0.53	C. sulcosigmoidalis_female_R			3		2		0
-130.7	UMJG&P 211038	AM10-27_52R	0.84	0.5	C. sulcosigmoidalis_female_R			3		2		0
-130.7	UMJG&P 211038	AM10-27_53R	0.87	0.52	C. sulcosigmoidalis_female_R			3		2		0
-130.7	UMJG&P 211038	AM10-27_54R	0.87	0.52	C. sulcosigmoidalis_female_R			3		2		0
-130.7	UMJG&P 211038	AM10-27_55R	0.91	0.53	C. sulcosigmoidalis_female_R			3		2		0
-130.7	UMJG&P 211038	AM10-27_56R	0.89	0.53	C. sulcosigmoidalis_female_R			3		2		0
-130.7	UMJG&P 211038	AM10-27_57R	0.87	0.51	C. sulcosigmoidalis_female_R			3		2		0
-130.7	UMJG&P 211038	AM10-27_58R	0.89	0.53	C. sulcosigmoidalis_female_R			3		2		0
-130.7	UMJG&P 211038	AM10-27_59R	0.88	0.51	C. sulcosigmoidalis_female_R			3		2		0
-130.7	UMJG&P 211038	AM10-27_60R	0.9	0.53	C. sulcosigmoidalis_female_R			3		2		0
-130.7	UMJG&P 211038	AM10-27_61R	0.88	0.52	C. sulcosigmoidalis_female_R			3		2		0
-130.7	UMJG&P 211038	AM10-27_62R	0.89	0.53	C. sulcosigmoidalis_female_R			3		2		0
-130.7	UMJG&P 211038	AM10-27_63R	0.92	0.55	C. sulcosigmoidalis_female_R			3		2		0
-130.7	UMJG&P 211038	AM10-27_64R	0.86	0.51	C. sulcosigmoidalis_female_R			3		2		0
-130.7	UMJG&P 211038	AM10-27_65R	0.88	0.52	C. sulcosigmoidalis_female_R			3		2		0
-130.7	UMJG&P 211038	AM10-27_66R	0.88	0.53	C. sulcosigmoidalis_female_R			3		2		0
-130.7	MPEG-384-M	AM10-27_67R	0.74	0.35	C. cyrtoma_male_R		Pl. 6, Fig. 8, 23
-130.7	MPEG-385-M	AM10-27_68L	0.85	0.46	C. curucae_female_L		Pl. 8, Fig. 14-15
-130.7	MPEG-386-M	AM10-27_69R	0.78	0.42	C. curucae_female_R		Pl. 8, Fig. 16-17
-130.7	MPEG-387-M	AM10-27_70L	0.7	0.37	C. pebasae_female_L		Pl. 9, Fig. 13-14; Pl. 10, Fig. 45
-130.7	MPEG-388-M	AM10-27_71R	0.67	0.34	C. pebasae_female_R		Pl. 9, Fig. 15-16; Pl. 10, Fig. 47
-130.7	UMJG&P 211038	AM10-27_72R	1.08	0.51	C. machadoi_female_R	multifocus
-130.7	MPEG-389-M	AM10-27_73R	1.08	0.51	C. machadoi_male_R	multifocus	Fig. 4f
-130.7	MPEG-390-M	AM10-27_74L	1.06	0.53	C. machadoi_female_L	multifocus	Fig. 4e
-130.7	MPEG-391-M	AM10-27_75R	0.83	0.38	C. kotzianae_male_R	multifocus	Fig. 4g
-130.7	UMJG&P 211038	AM10-27_76R	0.82	0.4	C. kotzianae_female_R	multifocus
-130.7	UMJG&P 211038	AM10-27_77L	0.79	0.4	C. kotzianae_female_L	multifocus
-130.7	UMJG&P 211038	AM10-27_78L	0.81	0.38	C. kotzianae_male_L	multifocus
-130.7	MPEG-392-M	AM10-27_79L	0.67	0.36	C. pebasae_female_L	multifocus	Fig. 6g
-130.7	UMJG&P 211038	AM10-27.01R	0.95	0.51	C. machadoi_female_R	not on post-it slide
-130.7	UMJG&P 211038	AM10-27.02R	0.93	0.49	C. machadoi_female_R	not on post-it slide
-130.7	UMJG&P 211038	AM10-27.03R	0.94	0.49	C. machadoi_female_R	not on post-it slide
-130.7	UMJG&P 211038	AM10-27.04R	0.92	0.47	C. machadoi_female_R	not on post-it slide
-130.7	UMJG&P 211038	AM10-27.05R	0.98	0.5	C. machadoi_female_R	not on post-it slide
-130.7	UMJG&P 211038	AM10-27.06R	0.98	0.51	C. machadoi_female_R	not on post-it slide
-130.7	UMJG&P 211038	AM10-27.07R	0.97	0.51	C. machadoi_female_R	not on post-it slide
-130.7	UMJG&P 211038	AM10-27.08R	1	0.5	C. machadoi_female_R	not on post-it slide
-130.7	UMJG&P 211038	AM10-27.09R	0.97	0.49	C. machadoi_female_R	not on post-it slide
-130.7	UMJG&P 211038	AM10-27.10R	0.97	0.5	C. machadoi_female_R	not on post-it slide
-130.7	UMJG&P 211038	AM10-27.11R	0.94	0.48	C. machadoi_female_R	not on post-it slide
-130.7	UMJG&P 211038	AM10-27.12R	0.99	0.51	C. machadoi_female_R	not on post-it slide
-130.7	UMJG&P 211038	AM10-27.13R	0.91	0.47	C. machadoi_female_R	not on post-it slide
-130.7	UMJG&P 211038	AM10-27.14R	0.92	0.46	C. machadoi_female_R	not on post-it slide
-130.7	UMJG&P 211038	AM10-27.15R	0.92	0.49	C. machadoi_female_R	not on post-it slide
-130.7	UMJG&P 211038	AM10-27.16R	0.96	0.5	C. machadoi_female_R	not on post-it slide
-130.7	UMJG&P 211038	AM10-27.17R	0.97	0.51	C. machadoi_female_R	not on post-it slide
-130.7	UMJG&P 211038	AM10-27.18R	0.9	0.46	C. machadoi_female_R	not on post-it slide
-130.7	UMJG&P 211038	AM10-27.19R	0.95	0.5	C. machadoi_female_R	not on post-it slide
-130.7	UMJG&P 211038	AM10-27.20R	0.99	0.51	C. machadoi_female_R	not on post-it slide
-130.7	UMJG&P 211038	AM10-27.21R	0.72	0.34	C. multiradiata_female_R	not on post-it slide
-130.7	UMJG&P 211038	AM10-27.22R	0.74	0.35	C. multiradiata_female_R	not on post-it slide
-130.7	UMJG&P 211038	AM10-27.23R	0.71	0.35	C. multiradiata_female_R	not on post-it slide
-130.7	UMJG&P 211038	AM10-27.24R	0.71	0.34	C. multiradiata_female_R	not on post-it slide
-130.7	UMJG&P 211038	AM10-27.25R	0.72	0.34	C. multiradiata_female_R	not on post-it slide
-130.7	UMJG&P 211038	AM10-27.26R	0.71	0.33	C. multiradiata_female_R	not on post-it slide
-130.7	UMJG&P 211038	AM10-27.27R	0.75	0.36	C. multiradiata_female_R	not on post-it slide
-130.7	UMJG&P 211038	AM10-27.28R	0.73	0.35	C. multiradiata_female_R	not on post-it slide
-130.7	UMJG&P 211038	AM10-27.29R	0.72	0.35	C. multiradiata_female_R	not on post-it slide
-130.7	UMJG&P 211038	AM10-27.30R	0.7	0.33	C. multiradiata_female_R	not on post-it slide
-130.7	UMJG&P 211038	AM10-27.31R	0.69	0.33	C. multiradiata_female_R	not on post-it slide
-130.7	UMJG&P 211038	AM10-27.32R	0.73	0.34	C. multiradiata_female_R	not on post-it slide
-130.7	UMJG&P 211038	AM10-27.33R	0.72	0.34	C. multiradiata_female_R	not on post-it slide
-130.7	UMJG&P 211038	AM10-27.34R	0.71	0.34	C. multiradiata_female_R	not on post-it slide
-130.7	UMJG&P 211038	AM10-27.35R	0.72	0.34	C. multiradiata_female_R	not on post-it slide
-130.7	UMJG&P 211038	AM10-27.36R	0.69	0.32	C. multiradiata_female_R	not on post-it slide
-130.7	UMJG&P 211038	AM10-27.37R	0.7	0.32	C. multiradiata_female_R	not on post-it slide
-130.7	UMJG&P 211038	AM10-27.38R	0.72	0.34	C. multiradiata_female_R	not on post-it slide
-130.7	UMJG&P 211038	AM10-27.39R	0.73	0.34	C. multiradiata_female_R	not on post-it slide
-130.7	UMJG&P 211038	AM10-27.40R	0.71	0.34	C. multiradiata_female_R	not on post-it slide
-130.7	UMJG&P 211038	AM10-27.41R	0.62	0.32	C. munoztorresi_female_R	not on post-it slide
-130.7	UMJG&P 211038	AM10-27.42R	0.7	0.36	C. cyrtoma_female_R	not on post-it slide
-130.7	UMJG&P 211038	AM10-27.43R	0.69	0.35	C. cyrtoma_female_R	not on post-it slide
-130.7	UMJG&P 211038	AM10-27.44R	0.7	0.36	C. cyrtoma_female_R	not on post-it slide
-130.7	UMJG&P 211038	AM10-27.45R	0.71	0.36	C. cyrtoma_female_R	not on post-it slide
-130.7	UMJG&P 211038	AM10-27.46R	0.68	0.34	C. cyrtoma_female_R	not on post-it slide
-130.7	UMJG&P 211038	AM10-27.47R	0.72	0.37	C. cyrtoma_female_R	not on post-it slide
-130.7	UMJG&P 211038	AM10-27.48R	0.71	0.37	C. cyrtoma_female_R	not on post-it slide
-130.7	UMJG&P 211038	AM10-27.49R	0.72	0.37	C. cyrtoma_female_R	not on post-it slide
-130.7	UMJG&P 211038	AM10-27.50R	0.69	0.36	C. cyrtoma_female_R	not on post-it slide
-130.7	UMJG&P 211038	AM10-27.51R	0.72	0.37	C. cyrtoma_female_R	not on post-it slide
-130.7	UMJG&P 211038	AM10-27.52R	0.74	0.38	C. cyrtoma_female_R	not on post-it slide
-130.7	UMJG&P 211038	AM10-27.53R	0.7	0.36	C. cyrtoma_female_R	not on post-it slide
-130.7	UMJG&P 211038	AM10-27.54R	0.71	0.37	C. cyrtoma_female_R	not on post-it slide
-130.7	UMJG&P 211038	AM10-27.55R	0.68	0.35	C. cyrtoma_female_R	not on post-it slide
-130.7	UMJG&P 211038	AM10-27.56R	0.71	0.36	C. cyrtoma_female_R	not on post-it slide
-130.7	UMJG&P 211038	AM10-27.57R	0.73	0.36	C. cyrtoma_female_R	not on post-it slide
-130.7	UMJG&P 211038	AM10-27.58R	0.73	0.37	C. cyrtoma_female_R	not on post-it slide
-134.5	UMJG&P 211038	AM10-28_01R	0.97	0.58	C. sulcosigmoidalis_female_R			3		2		1	?very weak
-134.5	UMJG&P 211038	AM10-28.02R	0.76	0.36	C. multiradiata_female_R	not on post-it slide
-134.5	UMJG&P 211038	AM10-28.03R	0.65	0.33	C. munoztorresi_female_R	not on post-it slide
-139.9	UMJG&P 211038	AM10-29_01R	1.07	0.62	C. sulcosigmoidalis_female_R	badly preserved		3		3		0
-139.9	UMJG&P 211038	AM10-29_02R	1.06	0.62	C. sulcosigmoidalis_female_R	badly preserved		3		3		0
-139.9	MPEG-393-M	AM10-29_03R	1.05	0.62	C. sulcosigmoidalis_female_R		Pl. 14, Fig. 5-6	3		3		0
-139.9	UMJG&P 211038	AM10-29_04R	1.09	0.63	C. sulcosigmoidalis_female_R	badly preserved		3		3		0
-139.9	UMJG&P 211038	AM10-29_05R	1.09	0.65	C. sulcosigmoidalis_female_R	badly preserved		3		3		0
-139.9	UMJG&P 211038	AM10-29_06L	0.93	0.46	C. kotzianae_female_L
-139.9	MPEG-394-M	AM10-29_07R	0.97	0.45	C. kotzianae_female_R		Pl. 3, Fig. 17-18
-139.9	UMJG&P 211038	AM10-29_08R	0.82	0.39	C. kotzianae_female_R
-139.9	UMJG&P 211038	AM10-29_09L	0.8	0.39	C. multiradiata_female_L
-139.9	UMJG&P 211038	AM10-29_10L	0.85	0.38	C. multiradiata_male_L
-139.9	UMJG&P 211038	AM10-29_11L	0.66	0.33	C. multiradiata_juv_L	A-1
-139.9	UMJG&P 211038	AM10-29_12R	0.8	0.37	C. multiradiata_female_R
-139.9	UMJG&P 211038	AM10-29_13R	0.85	0.35	C. multiradiata_male_R
-139.9	UMJG&P 211038	AM10-29_14R	0.64	0.3	C. multiradiata_juv_R	A-1
-139.9	MPEG-395-M	AM10-29_15L	1.25	0.67	C. machadoi_female_L		Pl. 2, Fig. 11-12
-139.9	UMJG&P 211038	AM10-29_16L	1.24	0.67	C. machadoi_female_L
-139.9	UMJG&P 211038	AM10-29_17R	1.37	0.65	C. machadoi_male_R
-139.9	UMJG&P 211038	AM10-29_18R	1.21	0.61	C. machadoi_female_R
-139.9	MPEG-396-M	AM10-29_19L	1.09	0.69	C. sulcosigmoidalis_female_L		Pl. 14, Fig. 4	3
-139.9	UMJG&P 211038	AM10-29.01R	1.12	0.63	C. machadoi_female_R	not on post-it slide
-139.9	UMJG&P 211038	AM10-29.02R	1.16	0.61	C. machadoi_female_R	not on post-it slide
-139.9	UMJG&P 211038	AM10-29.03R	0.83	0.39	C. multiradiata_female_R	not on post-it slide
-139.9	UMJG&P 211038	AM10-29.04R	0.84	0.41	C. multiradiata_female_R	not on post-it slide
-139.9	UMJG&P 211038	AM10-29.05R	0.84	0.39	C. multiradiata_female_R	not on post-it slide
-139.9	UMJG&P 211038	AM10-29.06R	0.85	0.41	C. multiradiata_female_R	not on post-it slide
-139.9	UMJG&P 211038	AM10-29.07R	0.81	0.38	C. multiradiata_female_R	not on post-it slide
-139.9	UMJG&P 211038	AM10-29.08R	0.86	0.41	C. multiradiata_female_R	not on post-it slide
-139.9	UMJG&P 211038	AM10-29.09R	0.84	0.4	C. multiradiata_female_R	not on post-it slide
-139.9	UMJG&P 211038	AM10-29.10R	0.86	0.4	C. multiradiata_female_R	not on post-it slide
-139.9	UMJG&P 211038	AM10-29.11R	0.86	0.39	C. multiradiata_female_R	not on post-it slide
-139.9	UMJG&P 211038	AM10-29.12R	0.86	0.4	C. multiradiata_female_R	not on post-it slide
-139.9	UMJG&P 211038	AM10-29.13R	0.86	0.4	C. multiradiata_female_R	not on post-it slide
-139.9	UMJG&P 211038	AM10-29.14R	0.81	0.39	C. multiradiata_female_R	not on post-it slide
-139.9	UMJG&P 211038	AM10-29.15R	0.82	0.38	C. multiradiata_female_R	not on post-it slide
-139.9	UMJG&P 211038	AM10-29.16R	0.83	0.39	C. multiradiata_female_R	not on post-it slide
-139.9	UMJG&P 211038	AM10-29.17R	0.87	0.41	C. multiradiata_female_R	not on post-it slide
-139.9	UMJG&P 211038	AM10-29.18R	0.85	0.4	C. multiradiata_female_R	not on post-it slide
-139.9	UMJG&P 211038	AM10-29.19R	0.84	0.38	C. multiradiata_female_R	not on post-it slide
-139.9	UMJG&P 211038	AM10-29.20R	0.86	0.4	C. multiradiata_female_R	not on post-it slide
-139.9	UMJG&P 211038	AM10-29.21R	0.7	0.37	C. munoztorresi_female_R	not on post-it slide
-139.9	UMJG&P 211038	AM10-29.22R	0.72	0.38	C. munoztorresi_female_R	not on post-it slide
-139.9	UMJG&P 211038	AM10-29.23R	0.77	0.39	C. cyrtoma_female_R	not on post-it slide
-141.2	MPEG-397-M	AM10-30_01L	0.98	0.48	C. curucae_male_L		Pl. 8, Fig. 26-27, 33
-141.2	UMJG&P 211038	AM10-30_02L	0.99	0.48	C. curucae_male_L
-141.2	MPEG-398-M	AM10-30_03L	0.89	0.47	C. curucae_female_L		Pl. 8, Fig. 22-23
-141.2	MPEG-399-M	AM10-30_04R	0.97	0.46	C. curucae_male_R		Pl. 8, Fig. 28-30
-141.2	UMJG&P 211038	AM10-30_05R	0.95	0.44	C. curucae_male_R
-141.2	MPEG-400-M	AM10-30_06R	0.86	0.44	C. curucae_female_R		Pl. 8, Fig. 24-25, 31
-141.2	MPEG-401-M	AM10-30_07L	0.67	0.36	C. inversa_female_L		Pl. 12, Fig. 15-16
-141.2	UMJG&P 211038	AM10-30_08R	0.7	0.37	C. inversa_female_R	broken
-141.2	MPEG-402-M	AM10-30_09R	0.63	0.33	C. inversa_male_R	broken	Pl. 12, Fig. 17-19
-141.2	MPEG-403-M	AM10-30_10L	0.78	0.38	C. munoztorresi_male_L		Pl. 10, Fig. 46
-141.2	UMJG&P 211038	AM10-30_11L	0.79	0.4	C. munoztorresi_male_L
-141.2	MPEG-404-M	AM10-30_12L	0.75	0.38	C. munoztorresi_male_L		Pl. 10, Fig. 33-34
-141.2	MPEG-405-M	AM10-30_13L	0.69	0.37	C. munoztorresi_female_L		Pl. 10, Fig. 29-30
-141.2	UMJG&P 211038	AM10-30_14L	0.56	0.33	C. munoztorresi_juv_L	A-1
-141.2	MPEG-406-M	AM10-30_15L	0.56	0.32	C. munoztorresi_juv_L	A-1	Pl. 10, Fig. 37-38
-141.2	UMJG&P 211038	AM10-30_16R	0.75	0.36	C. munoztorresi_male_R	broken
-141.2	MPEG-407-M	AM10-30_17R	0.724	0.38	C. munoztorresi_female_R		Pl. 10, Fig. 35-36, 48, 52
-141.2	MPEG-408-M	AM10-30_18R	0.6	0.32	C. munoztorresi_juv_R	A-1	Pl. 10, Fig. 39-40, 49
-141.2	UMJG&P 211038	AM10-30_19R	0.57	0.32	C. munoztorresi_juv_R	A-1
-141.2	UMJG&P 211038	AM10-30_20R	0.56	0.31	C. munoztorresi_juv_R	A-1
-141.2	MPEG-409-M	AM10-30_21R	1.1	0.66	C. sulcosigmoidalis_male_R		Pl. 14, Fig. 14-15	3		3		1	very weak
-141.2	UMJG&P 211038	AM10-30_22R	1.06	0.63	C. sulcosigmoidalis_female_R			3		3		0
-141.2	UMJG&P 211038	AM10-30_23L	0.89	0.39	C. multiradiata_female_L
-141.2	MPEG-410-M	AM10-30_24L	0.87	0.42	C. multiradiata_female_L		Pl. 5, Fig. 21-22
-141.2	UMJG&P 211038	AM10-30_25L	0.81	0.39	C. multiradiata_male?_L	broken
-141.2	UMJG&P 211038	AM10-30_26R	0.86	0.36	C. multiradiata_male_R
-141.2	UMJG&P 211038	AM10-30_27R	0.83	0.39	C. multiradiata_male_R
-141.2	UMJG&P 211038	AM10-30_28R	0.83	0.39	C. multiradiata_female_R
-141.2	UMJG&P 211038	AM10-30_29R	0.81	0.36	C. kotzianae_male_R
-141.2	UMJG&P 211038	AM10-30_30R	0.81	0.37	C. multiradiata_female_R
-141.2	MPEG-411-M	AM10-30_31R	0.99	0.44	C. kotzianae_male_R		Pl. 3, Fig. 25-26
-141.2	UMJG&P 211038	AM10-30_32R	0.93	0.45	C. kotzianae_male_R
-141.2	MPEG-412-M	AM10-30_33R	1.2	0.63	C. machadoi_female_R		Pl. 2, Fig. 15-16, 21, 23
-141.2	MPEG-413-M	AM10-30_34L	1	0.49	C. kotzianae_female_L		Pl. 3, Fig. 21, 33
-141.2	MPEG-414-M	AM10-30_35R	0.95	0.44	C. kotzianae_female_R		Pl. 3, Fig. 22-23, 37, 38
-141.2	MPEG-415-M	AM10-30_36L	1	0.46	C. kotzianae_female_L	multifocus	Fig. 4h
-141.2	UMJG&P 211038	AM10-30_37L	0.63	0.31	C. multiradiata_juv_L	A-1
-141.2	MPEG-416-M	AM10-30_38L	0.64	0.32	C. multiradiata_juv_L	A-1	Pl. 5, Fig. 25-26
-141.2	MPEG-417-M	AM10-30_39R	0.66	0.32	C. multiradiata_juv_R	A-1	Pl. 5, Fig. 27-28
-141.2	UMJG&P 211038	AM10-30_40R	0.63	0.3	C. multiradiata_juv_R	A-1
-141.2	MPEG-418-M	AM10-30_41L	0.61	0.29	C. paralela_female?_L		Pl. 4, Fig. 36-37, 44
-141.2	MPEG-419-M	AM10-30_42L	0.58	0.28	C. paralela_male?_L		Pl. 4, Fig. 40-41
-141.2	MPEG-420-M	AM10-30_43R	0.59	0.28	C. paralela_male_R		Pl. 4, Fig. 42-43, 45
-141.2	MPEG-421-M	AM10-30_44R	0.62	0.31	C. paralela_female_R		Pl. 4, Fig. 38-39
-141.2	UMJG&P 211038	AM10-30_45L	0.82	0.43	C. cyrtoma_female_L
-141.2	MPEG-422-M	AM10-30_46L	0.81	0.43	C. cyrtoma_female_L		Pl. 6, Fig. 9-10
-141.2	MPEG-423-M	AM10-30_47L	0.85	0.42	C. cyrtoma_male_R		Pl. 6, Fig. 13-14
-141.2	MPEG-424-M	AM10-30_48L	0.65	0.35	C. cyrtoma_juv_L	A-1	Pl. 6, Fig. 17-18
-141.2	UMJG&P 211038	AM10-30_49L	0.61	0.33	C. cyrtoma_juv_L	A-1
-141.2	MPEG-425-M	AM10-30_50R	0.8	0.41	C. cyrtoma_female_R		Pl. 6, Fig. 11-12
-141.2	MPEG-426-M	AM10-30_51R	0.79	0.41	C. cyrtoma_female_R	multifocus	Fig. 6b
-141.2	MPEG-427-M	AM10-30_52R	0.83	0.39	C. cyrtoma_male_R		Pl. 6, Fig. 15-16, 21
-141.2	UMJG&P 211038	AM10-30_53R	0.57	0.32	C. cyrtoma_juv_R	A-1
-141.2	UMJG&P 211038	AM10-30_54R	0.6	0.34	C. cyrtoma_juv_R	A-1
-141.2	MPEG-428-M	AM10-30_55L	0.78	0.37	C. ituiae_male_L	paratype	Pl. 11, Fig. 37-38
-141.2	MPEG-429-M	AM10-30_56L	0.73	0.37	C. ituiae_female_L	paratype	Pl. 11, Fig. 33-34, 41
-141.2	UMJG&P 211038	AM10-30_57R	0.7	0.35	C. ituiae_female_R
-141.2	MPEG-430-M	AM10-30_58R	0.78	0.34	C. ituiae_female_R	paratype	Pl. 11, Fig. 35-36, 42
-141.2	UMJG&P 211038	AM10-30_59R	0.71	0.35	C. ituiae_male_R
-141.2	UMJG&P 211038	AM10-30_60L	0.91	0.49	C. aff. graciosa_female_L
-141.2	MPEG-431-M	AM10-30_61L	0.92	0.49	C. aff. graciosa_female_L		Pl. 7, Fig. 5-6
-141.2	MPEG-432-M	AM10-30_62L	0.98	0.49	C. aff. graciosa_male_L		Pl. 7, Fig. 9-10, 19
-141.2	UMJG&P 211038	AM10-30_63L	0.96	0.46	C. aff. graciosa_male_L
-141.2	UMJG&P 211038	AM10-30_64L	0.7	0.4	C. aff. graciosa_juv_L	A-1
-141.2	MPEG-433-M	AM10-30_65L	0.7	0.38	C. aff. graciosa_juv_L	A-1	Pl. 7, Fig. 17-18
-141.2	UMJG&P 211038	AM10-30_66R	0.87	0.47	C. aff. graciosa_female_R
-141.2	MPEG-434-M	AM10-30_67R	0.84	0.44	C. aff. graciosa_female_R		Pl. 7, Fig. 7, 13, 20
-141.2	MPEG-435-M	AM10-30_68R	0.95	0.48	C. aff. graciosa_male_R	multifocus	Fig. 6d
-141.2	MPEG-436-M	AM10-30_69R	0.94	0.44	C. aff. graciosa_male_R		Pl. 7, Fig. 8, 11, 14
-141.2	MPEG-437-M	AM10-30_70R	0.65	0.37	C. aff. graciosa_juv_R	A-1	Pl. 7, Fig. 12, 15-16
-141.2	UMJG&P 211038	AM10-30_71R	0.66	0.38	C. aff. graciosa_juv_R	A-1
-141.2	UMJG&P 211038	AM10-30_72R	1.09	0.64	C. sulcosigmoidalis_female_R			3		3		1	very weak
-141.2	UMJG&P 211038	AM10-30_73R	1.09	0.65	C. sulcosigmoidalis_female_R			3		3		0
-141.2	UMJG&P 211038	AM10-30_74R	1.13	0.66	C. sulcosigmoidalis_female_R			3		3		1	very weak
-141.2	UMJG&P 211038	AM10-30_75R	1.16	0.68	C. sulcosigmoidalis_female_R			3		3		1	very weak
-141.2	MPEG-438-M	AM10-30_76R	1.09	0.65	C. sulcosigmoidalis_female_R		Pl. 14, Fig. 11-12	3		3		1	very weak
-141.2	MPEG-439-M	AM10-30_77R	1.12	0.65	C. sulcosigmoidalis_female_R		Pl. 14, Fig. 8-9	3		3		1	weak
-141.2	UMJG&P 211038	AM10-30_78R	1.08	0.63	C. sulcosigmoidalis_female_R			3		3		1	very weak
-141.2	UMJG&P 211038	AM10-30_79R	1.11	0.65	C. sulcosigmoidalis_female_R			3		3		1	very weak
-141.2	UMJG&P 211038	AM10-30_80R	1.08	0.64	C. sulcosigmoidalis_female_R			3		3		1	very weak
-141.2	UMJG&P 211038	AM10-30_81R	1.15	0.67	C. sulcosigmoidalis_female_R			3		3		1	very weak
-141.2	UMJG&P 211038	AM10-30_82R	1.11	0.67	C. sulcosigmoidalis_female_R			3		3		1	very weak
-141.2	UMJG&P 211038	AM10-30_83R	1.11	0.66	C. sulcosigmoidalis_female_R			3		3		1	very weak
-141.2	UMJG&P 211038	AM10-30_84R	1.12	0.67	C. sulcosigmoidalis_female_R			3		3		1	very weak
-141.2	UMJG&P 211038	AM10-30_85R	1.12	0.67	C. sulcosigmoidalis_female_R			3		3		1	very weak
-141.2	UMJG&P 211038	AM10-30_86R	1.09	0.65	C. sulcosigmoidalis_female_R	multifocus		3		3		1	very weak
-141.2	UMJG&P 211038	AM10-30_87R	1.13	0.67	C. sulcosigmoidalis_female_R			3		3		0
-141.2	UMJG&P 211038	AM10-30_88R	1.13	0.66	C. sulcosigmoidalis_female_R			3		3		1	very weak
-141.2	UMJG&P 211038	AM10-30_89R	1.12	0.66	C. sulcosigmoidalis_female_R			3		3		1	very weak
-141.2	UMJG&P 211038	AM10-30_90R	1.12	0.66	C. sulcosigmoidalis_female_R			3		3		1	very weak
-141.2	UMJG&P 211038	AM10-30_91R	1.03	0.61	C. sulcosigmoidalis_female_R			3		3		1	very weak
-141.2	MPEG-440-M	AM10-30_92L	1.01	0.43	C. kotzianae_male_L		Pl. 3, Fig. 24, 34
-141.2	UMJG&P 211038	AM10-30_93L	1.26	0.67	C. machadoi_female_L
-141.2	MPEG-441-M	AM10-30_94L	1.38	0.68	C. machadoi_male_L		Pl. 2, Fig. 17, 19
-141.2	MPEG-442-M	AM10-30_95L	1.25	0.67	C. machadoi_female_L		Pl. 2, Fig. 13-14, 22
-141.2	MPEG-443-M	AM10-30_96R	1.39	0.66	C. machadoi_male_R		Pl. 2, Fig. 18, 20
-141.2	UMJG&P 211038	AM10-30_97R	1.25	0.64	C. machadoi_female_R
-141.2	UMJG&P 211038	AM10-30_98R	0.96	0.45	C. kotzianae_female_R
-141.2	UMJG&P 211038	AM10-30_99R	0.59	0.3	C. paralela_female_R
-141.2	MPEG-444-M	AM10-30_100R	0.61	0.3	C. paralela_female_R	multifocus	Fig. 4o
-141.2	UMJG&P 211038	AM10-30_101L	0.57	0.28	C. paralela_male_L
-141.2	UMJG&P 211038	AM10-30_102L	0.62	0.3	C. paralela_female_L
-141.2	MPEG-445-M	AM10-30_103R	0.79	0.41	C. matorae_female_R	holotype	Pl. 12, Fig. 3-4, 7, 12, 13
-141.2	MPEG-446-M	AM10-30_104L	0.85	0.42	C. matorae_male_L	paratype	Pl. 12, Fig. 1-2, 8, 11, 14
-141.2	UMJG&P 211038	AM10-30_105R	0.75	0.37	C. ituiae_male_L
-141.2	MPEG-447-M	AM10-30_106L	0.6	0.31	C. ituiae_juv_L	paratype	Pl. 11, Fig. 39-40
-141.2	UMJG&P 211038	AM10-30_107R	0.76	0.38	C. munoztorresi_male_R
-141.2	MPEG-448-M	AM10-30_108R	0.72	0.39	C. munoztorresi_female_R		Pl. 10, Fig. 31-32
-141.2	MPEG-449-M	AM10-30_109R	0.58	0.32	C. cyrtoma_juv_R	A-1	Pl. 6, Fig. 19-20
-141.2	UMJG&P 211038	AM10-30_110L	0.61	0.35	C. cyrtoma_juv_L	A-1
-141.2	MPEG-450-M	AM10-30_111L	0.45	0.27	C. munoztorresi_juv_L	A-2	Pl. 10, Fig. 41-42
-141.2	MPEG-451-M	AM10-30_112R	0.44	0.26	C. munoztorresi_juv_R	A-2	Pl. 10, Fig. 43-44, 50
-141.2	MPEG-452-M	AM10-30_113R	0.89	0.37	C. multiradiata_male_R	multifocus	Fig. 4r
-141.2	MPEG-453-M	AM10-30_114L	0.89	0.38	C. multiradiata_male_L	multifocus	Fig. 4q
-141.2	UMJG&P 211038	AM10-30_115R	0.79	0.36	C. multiradiata_female_R	multifocus
-141.2	MPEG-454-M	AM10-30_116L	0.78	0.37	C. multiradiata_female_L	multifocus	Fig. 4p
-141.2	MPEG-455-M	AM10-30_117R	0.95	0.43	C. kotzianae_male?_R	multifocus	Fig. 4i
-141.2	MPEG-456-M	AM10-30_118R	0.68	0.35	C. ituiae_female_R	multifocus; paratype	Fig. 6k
-141.2	UMJG&P 211038	AM10-30_119L	0.7	0.37	C. ituiae_female_L	multifocus
-141.2	MPEG-457-M	AM10-30_120R	0.81	0.39	C. matorae_male_R	multifocus; paratype	Fig. 6m
-141.2	MPEG-458-M	AM10-30_121L	0.8	0.43	C. matorae_female_L	multifocus; paratype	Fig. 6l
-141.2	MPEG-459-M	AM10-30_122L	0.58	0.32	C. inversa_male_L	multifocus	Fig. 6n
-141.2	MPEG-460-M	AM10-30_123L	1.22	0.73	C. sulcosigmoidalis_male_L		Pl. 14, Fig. 10, 13	3
-141.2	MPEG-461-M	AM10-30_124L	1.17	0.72	C. sulcosigmoidalis_female_L		Pl. 14, Fig. 7	3
-141.2	UMJG&P 211038	AM10-30.01R	1.23	0.64	C. machadoi_female_R	not on post-it slide
-141.2	UMJG&P 211038	AM10-30.02R	1.23	0.64	C. machadoi_female_R	not on post-it slide
-141.2	UMJG&P 211038	AM10-30.03R	1.22	0.62	C. machadoi_female_R	not on post-it slide
-141.2	UMJG&P 211038	AM10-30.04R	1.24	0.64	C. machadoi_female_R	not on post-it slide
-141.2	UMJG&P 211038	AM10-30.05R	1.2	0.62	C. machadoi_female_R	not on post-it slide
-141.2	UMJG&P 211038	AM10-30.06R	1.22	0.62	C. machadoi_female_R	not on post-it slide
-141.2	UMJG&P 211038	AM10-30.07R	1.22	0.61	C. machadoi_female_R	not on post-it slide
-141.2	UMJG&P 211038	AM10-30.08R	0.81	0.37	C. multiradiata_female_R	not on post-it slide
-141.2	UMJG&P 211038	AM10-30.09R	0.78	0.36	C. multiradiata_female_R	not on post-it slide
-141.2	UMJG&P 211038	AM10-30.10R	0.81	0.37	C. multiradiata_female_R	not on post-it slide
-141.2	UMJG&P 211038	AM10-30.11R	0.8	0.37	C. multiradiata_female_R	not on post-it slide
-141.2	UMJG&P 211038	AM10-30.12R	0.81	0.37	C. multiradiata_female_R	not on post-it slide
-141.2	UMJG&P 211038	AM10-30.13R	0.82	0.38	C. multiradiata_female_R	not on post-it slide
-141.2	UMJG&P 211038	AM10-30.14R	0.77	0.36	C. multiradiata_female_R	not on post-it slide
-141.2	UMJG&P 211038	AM10-30.15R	0.81	0.38	C. multiradiata_female_R	not on post-it slide
-141.2	UMJG&P 211038	AM10-30.16R	0.79	0.37	C. multiradiata_female_R	not on post-it slide
-141.2	UMJG&P 211038	AM10-30.17R	0.83	0.38	C. multiradiata_female_R	not on post-it slide
-141.2	UMJG&P 211038	AM10-30.18R	0.78	0.37	C. multiradiata_female_R	not on post-it slide
-141.2	UMJG&P 211038	AM10-30.19R	0.79	0.36	C. multiradiata_female_R	not on post-it slide
-141.2	UMJG&P 211038	AM10-30.20R	0.78	0.35	C. multiradiata_female_R	not on post-it slide
-141.2	UMJG&P 211038	AM10-30.21R	0.82	0.37	C. multiradiata_female_R	not on post-it slide
-141.2	UMJG&P 211038	AM10-30.22R	0.79	0.38	C. multiradiata_female_R	not on post-it slide
-141.2	UMJG&P 211038	AM10-30.23R	0.78	0.36	C. multiradiata_female_R	not on post-it slide
-141.2	UMJG&P 211038	AM10-30.24R	0.79	0.36	C. multiradiata_female_R	not on post-it slide
-141.2	UMJG&P 211038	AM10-30.25R	0.81	0.37	C. multiradiata_female_R	not on post-it slide
-141.2	UMJG&P 211038	AM10-30.26R	0.79	0.38	C. multiradiata_female_R	not on post-it slide
-141.2	UMJG&P 211038	AM10-30.27R	0.79	0.38	C. multiradiata_female_R	not on post-it slide
-141.2	UMJG&P 211038	AM10-30.28R	0.76	0.35	C. multiradiata_female_R	not on post-it slide
-141.2	UMJG&P 211038	AM10-30.29R	0.71	0.38	C. munoztorresi_female_R	not on post-it slide
-141.2	UMJG&P 211038	AM10-30.30R	0.72	0.38	C. munoztorresi_female_R	not on post-it slide
-141.2	UMJG&P 211038	AM10-30.31R	0.71	0.37	C. munoztorresi_female_R	not on post-it slide
-141.2	UMJG&P 211038	AM10-30.32R	0.69	0.37	C. munoztorresi_female_R	not on post-it slide
-141.2	UMJG&P 211038	AM10-30.33R	0.7	0.37	C. munoztorresi_female_R	not on post-it slide
-141.2	UMJG&P 211038	AM10-30.34R	0.69	0.36	C. munoztorresi_female_R	not on post-it slide
-141.2	UMJG&P 211038	AM10-30.35R	0.69	0.36	C. munoztorresi_female_R	not on post-it slide
-141.2	UMJG&P 211038	AM10-30.36R	0.71	0.37	C. munoztorresi_female_R	not on post-it slide
-141.2	UMJG&P 211038	AM10-30.37R	0.7	0.38	C. munoztorresi_female_R	not on post-it slide
-141.2	UMJG&P 211038	AM10-30.38R	0.71	0.37	C. munoztorresi_female_R	not on post-it slide
-141.2	UMJG&P 211038	AM10-30.39R	0.67	0.36	C. munoztorresi_female_R	not on post-it slide
-141.2	UMJG&P 211038	AM10-30.40R	0.71	0.38	C. munoztorresi_female_R	not on post-it slide
-141.2	UMJG&P 211038	AM10-30.41R	0.68	0.35	C. munoztorresi_female_R	not on post-it slide
-141.2	UMJG&P 211038	AM10-30.42R	0.71	0.37	C. munoztorresi_female_R	not on post-it slide
-141.2	UMJG&P 211038	AM10-30.43R	0.67	0.36	C. munoztorresi_female_R	not on post-it slide
-141.2	UMJG&P 211038	AM10-30.44R	0.71	0.38	C. munoztorresi_female_R	not on post-it slide
-141.2	UMJG&P 211038	AM10-30.45R	0.69	0.37	C. munoztorresi_female_R	not on post-it slide
-141.2	UMJG&P 211038	AM10-30.46R	0.68	0.34	C. munoztorresi_female_R	not on post-it slide
-141.2	UMJG&P 211038	AM10-30.47R	0.71	0.37	C. munoztorresi_female_R	not on post-it slide
-141.2	UMJG&P 211038	AM10-30.48R	0.77	0.4	C. cyrtoma_female_R	not on post-it slide
-141.2	UMJG&P 211038	AM10-30.49R	0.8	0.42	C. cyrtoma_female_R	not on post-it slide
-141.2	UMJG&P 211038	AM10-30.50R	0.73	0.37	C. cyrtoma_female_R	not on post-it slide
-141.2	UMJG&P 211038	AM10-30.51R	0.78	0.4	C. cyrtoma_female_R	not on post-it slide
-141.2	UMJG&P 211038	AM10-30.52R	0.73	0.38	C. cyrtoma_female_R	not on post-it slide
-141.2	UMJG&P 211038	AM10-30.53R	0.76	0.4	C. cyrtoma_female_R	not on post-it slide
-141.2	UMJG&P 211038	AM10-30.54R	0.73	0.39	C. cyrtoma_female_R	not on post-it slide
-141.2	UMJG&P 211038	AM10-30.55R	0.76	0.4	C. cyrtoma_female_R	not on post-it slide
-141.2	UMJG&P 211038	AM10-30.56R	0.78	0.41	C. cyrtoma_female_R	not on post-it slide
-141.2	UMJG&P 211038	AM10-30.57R	0.71	0.38	C. cyrtoma_female_R	not on post-it slide
-141.2	UMJG&P 211038	AM10-30.58R	0.78	0.41	C. cyrtoma_female_R	not on post-it slide
-141.2	UMJG&P 211038	AM10-30.59R	0.76	0.39	C. cyrtoma_female_R	not on post-it slide
-141.2	UMJG&P 211038	AM10-30.60R	0.74	0.38	C. cyrtoma_female_R	not on post-it slide
-141.2	UMJG&P 211038	AM10-30.61R	0.75	0.39	C. cyrtoma_female_R	not on post-it slide
-141.2	UMJG&P 211038	AM10-30.62R	0.73	0.38	C. cyrtoma_female_R	not on post-it slide
-141.2	UMJG&P 211038	AM10-30.63R	0.75	0.38	C. cyrtoma_female_R	not on post-it slide
-141.2	UMJG&P 211038	AM10-30.64R	0.75	0.39	C. cyrtoma_female_R	not on post-it slide
-141.2	UMJG&P 211038	AM10-30.65R	0.72	0.35	C. ituiae_female_R	not on post-it slide
-141.2	UMJG&P 211038	AM10-30.66R	0.72	0.36	C. ituiae_female_R	not on post-it slide
-141.2	UMJG&P 211038	AM10-30.67R	0.7	0.36	C. ituiae_female_R	not on post-it slide
-141.2	UMJG&P 211038	AM10-30.68R	0.69	0.35	C. ituiae_female_R	not on post-it slide
-141.2	UMJG&P 211038	AM10-30.69R	0.7	0.35	C. ituiae_female_R	not on post-it slide
-141.2	UMJG&P 211038	AM10-30.70R	0.71	0.35	C. ituiae_female_R	not on post-it slide
-141.2	UMJG&P 211038	AM10-30.71R	0.7	0.35	C. ituiae_female_R	not on post-it slide
-141.2	UMJG&P 211038	AM10-30.72R	0.7	0.35	C. ituiae_female_R	not on post-it slide
-141.2	UMJG&P 211038	AM10-30.73R	0.71	0.34	C. ituiae_female_R	not on post-it slide
-141.2	UMJG&P 211038	AM10-30.74R	0.68	0.33	C. ituiae_female_R	not on post-it slide
-141.2	UMJG&P 211038	AM10-30.75R	0.7	0.35	C. ituiae_female_R	not on post-it slide
-141.2	UMJG&P 211038	AM10-30.76L	0.75	0.39	C. ituiae_female_L	not on post-it slide
-141.2	UMJG&P 211038	AM10-30.77L	0.71	0.37	C. ituiae_female_L	not on post-it slide
-141.2	UMJG&P 211038	AM10-30.78L	0.73	0.38	C. ituiae_female_L	not on post-it slide
-141.2	UMJG&P 211038	AM10-30.79L	0.72	0.37	C. ituiae_female_L	not on post-it slide
-141.2	UMJG&P 211038	AM10-30.80L	0.71	0.36	C. ituiae_female_L	not on post-it slide
-141.2	UMJG&P 211038	AM10-30.81L	0.72	0.37	C. ituiae_female_L	not on post-it slide
-141.2	UMJG&P 211038	AM10-30.82L	0.75	0.38	C. ituiae_female_L	not on post-it slide
-141.2	UMJG&P 211038	AM10-30.83R	0.76	0.34	C. ituiae_male_R	not on post-it slide
-141.2	UMJG&P 211038	AM10-30.84R	0.81	0.36	C. ituiae_male_R	not on post-it slide
-141.2	UMJG&P 211038	AM10-30.85R	0.77	0.34	C. ituiae_male_R	not on post-it slide
-141.2	UMJG&P 211038	AM10-30.86R	0.74	0.34	C. ituiae_male_R	not on post-it slide
-141.2	UMJG&P 211038	AM10-30.87R	0.75	0.34	C. ituiae_male_R	not on post-it slide
-141.2	UMJG&P 211038	AM10-30.88L	0.8	0.38	C. ituiae_male_L	not on post-it slide
-141.2	UMJG&P 211038	AM10-30.89L	0.77	0.36	C. ituiae_male_L	not on post-it slide
-141.2	UMJG&P 211038	AM10-30.90L	0.78	0.36	C. ituiae_male_L	not on post-it slide
-141.2	UMJG&P 211038	AM10-30.91L	0.78	0.36	C. ituiae_male_L	not on post-it slide
-141.2	UMJG&P 211038	AM10-30.92L	0.78	0.37	C. ituiae_male_L	not on post-it slide
-141.2	UMJG&P 211038	AM10-30.93L	0.79	0.38	C. ituiae_male_L	not on post-it slide
-141.2	UMJG&P 211038	AM10-30.94L	0.76	0.36	C. ituiae_male_L	not on post-it slide
-144.5	UMJG&P 211038	AM10-31.01R	1.12	0.59	C. machadoi_female_R	not on post-it slide
-196	MPEG-462-M	AM10-39_01L	0.77	0.39	C. simplex_female?_L		Pl. 4, Fig. 49-50
-196	UMJG&P 211038	AM10-39_02R	0.73	0.38	C. simplex_female_R
-196	MPEG-463-M	AM10-39_03R	0.76	0.4	C. simplex_female_R		Pl. 4, Fig. 46-48
-196	UMJG&P 211038	AM10-39_04L	0.8	0.42	C. minipunctata_female_L
-196	UMJG&P 211038	AM10-39_05L	0.85	0.46	C. minipunctata_female_L
-196	MPEG-464-M	AM10-39_06L	0.96	0.46	C. minipunctata_male_L		Pl. 7, Fig. 32
-196	UMJG&P 211038	AM10-39_07L	0.93	0.44	C. minipunctata_male_L
-196	UMJG&P 211038	AM10-39_08L	0.96	0.46	C. minipunctata_male_L
-196	UMJG&P 211038	AM10-39_09R	0.82	0.43	C. minipunctata_female_R
-196	MPEG-465-M	AM10-39_10R	0.81	0.43	C. minipunctata_female_R		Pl. 7, Fig. 33-34
-196	UMJG&P 211038	AM10-39_11R	0.95	0.45	C. minipunctata_male_R
-196	MPEG-466-M	AM10-39_12R	0.85	0.44	C. minipunctata_female_R		Pl. 7, Fig. 35
-196	UMJG&P 211038	AM10-39_13R	0.91	0.45	C. minipunctata_male_R
-196	UMJG&P 211038	AM10-39_14L	1.12	0.65	C. sulcosigmoidalis_male_L			3
-196	UMJG&P 211038	AM10-39_15L	1.17	0.64	C. sulcosigmoidalis_male_L			3
-196	UMJG&P 211038	AM10-39_16L	0.93	0.5	C. amazonica_male_L
-196	UMJG&P 211038	AM10-39_17L	0.92	0.5	C. amazonica_male_L
-196	MPEG-467-M	AM10-39_18L	0.89	0.48	C. amazonica_male_L		Pl. 1, Fig. 13-14
-196	UMJG&P 211038	AM10-39_19L	0.78	0.46	C. amazonica_female_L
-196	UMJG&P 211038	AM10-39_20L	0.76	0.44	C. amazonica_female_L
-196	MPEG-468-M	AM10-39_21L	0.78	0.46	C. amazonica_female_L		Pl. 1, Fig. 9-10
-196	UMJG&P 211038	AM10-39_22L	0.74	0.43	C. amazonica_male?_R
-196	MPEG-469-M	AM10-39_23R	0.91	0.46	C. amazonica_male_R		Pl. 1, Fig. 15
-196	UMJG&P 211038	AM10-39_24R	0.92	0.47	C. amazonica_male_R
-196	UMJG&P 211038	AM10-39_25R	0.84	0.43	C. amazonica_male_R
-196	MPEG-470-M	AM10-39_26R	0.79	0.43	C. amazonica_female_R		Pl. 1, Fig. 11-12
-196	UMJG&P 211038	AM10-39_27R	0.74	0.4	C. amazonica_female_R
-196	UMJG&P 211038	AM10-39_28R	0.72	0.4	C. amazonica_female_R
-196	UMJG&P 211038	AM10-39_29L	0.65	0.39	C. amazonica_juv_L	A-1
-196	UMJG&P 211038	AM10-39_30L	0.66	0.4	C. amazonica_juv_L	A-1
-196	MPEG-471-M	AM10-39_31L	0.56	0.35	C. amazonica_juv_L	A-1	Pl. 1, Fig. 21-22
-196	UMJG&P 211038	AM10-39_32R	0.64	0.38	C. amazonica_juv_R	A-1
-196	UMJG&P 211038	AM10-39_33R	0.59	0.36	C. amazonica_juv_R	A-1
-196	MPEG-472-M	AM10-39_34R	0.59	0.35	C. amazonica_juv_R	A-1	Pl. 1, Fig. 23-24, 26a-b
-196	UMJG&P 211038	AM10-39_35L	0.87	0.5	C. amazonica_female_L
-196	UMJG&P 211038	AM10-39_36L	0.82	0.48	C. amazonica_female_L
-196	UMJG&P 211038	AM10-39_37L	0.89	0.48	C. amazonica_male_L
-196	MPEG-473-M	AM10-39_38R	0.91	0.47	C. amazonica_male_R		Pl. 1, Fig. 16, 25a-b
-196	UMJG&P 211038	AM10-39_39R	0.84	0.43	C. amazonica_male_R
-196	UMJG&P 211038	AM10-39_40R	0.78	0.43	C. amazonica_female_R
-196	UMJG&P 211038	AM10-39_41R	0.81	0.45	C. amazonica_female_R
-196	MPEG-474-M	AM10-39_42R	0.74	0.42	C. amazonica_female_R	multifocus	Fig. 4c
-196	UMJG&P 211038	AM10-39_43L	0.76	0.44	C. amazonica_female_L	multifocus
-196	MPEG-475-M	AM10-39_44L	0.84	0.46	C. amazonica_male_L	multifocus	Fig. 4a
-197.1	UMJG&P 211038	AM10-40_01R	0.98	0.56	C. sulcosigmoidalis_female_R	badly preserved		3	?	3		1	very weak
-197.1	UMJG&P 211038	AM10-40_02R	0.95	0.54	C. sulcosigmoidalis_female_R	badly preserved		3	?	3		1	very weak
-197.1	UMJG&P 211038	AM10-40_03R	0.98	0.56	C. sulcosigmoidalis_female_R	badly preserved		3	?	3		1	very weak
-197.1	UMJG&P 211038	AM10-40_04R	0.96	0.54	C. sulcosigmoidalis_female_R	badly preserved		3	?	3		1	very weak
-197.1	MPEG-476-M	AM10-40_05L	0.96	0.47	C. kotzianae_female_L		Pl. 3, Fig. 27, 35
-197.1	MPEG-477-M	AM10-40_06R	1.04	0.48	C. kotzianae_female_R		Pl. 3, Fig. 28-29
-199.4	UMJG&P 211038	AM10-41_01R	0.97	0.56	C. sulcosigmoidalis_female_R	badly preserved		3	?	3		-	?; corroded
-199.4	UMJG&P 211038	AM10-41_02R	0.96	0.55	C. sulcosigmoidalis_female_R	badly preserved		3	?	3		-	?; corroded
-199.4	UMJG&P 211038	AM10-41_03R	0.93	0.53	C. sulcosigmoidalis_female_R	badly preserved		3	?	3		-	?; corroded
-205.4	UMJG&P 211038	AM10-42_01L	1.1	0.64	C. sulcosigmoidalis_female_L	badly preserved		3
-205.4	MPEG-478-M	AM10-42_02L	1	0.62	C. sulcosigmoidalis_female_L	badly preserved	Pl. 14, Fig. 16-17	3
-205.4	UMJG&P 211038	AM10-42_03R	1.05	0.61	C. sulcosigmoidalis_male_R	badly preserved		3		3		1	weak
-205.4	MPEG-479-M	AM10-42_04R	1.02	0.59	C. sulcosigmoidalis_female_R	badly preserved	Pl. 14, Fig. 18-19	3		3		1	weak
-205.4	UMJG&P 211038	AM10-42_05R	1.13	0.62	C. sulcosigmoidalis_male_R	badly preserved		3	?	3		-
-205.4	UMJG&P 211038	AM10-42_06R	1.03	0.59	C. sulcosigmoidalis_female_R	badly preserved		3	?	3		-
-205.4	UMJG&P 211038	AM10-42_07L	0.85	0.42	C. multiradiata_female_L
-205.4	MPEG-480-M	AM10-42_08R	0.83	0.38	C. multiradiata_female_R		Pl. 5, Fig. 23-24
-205.4	MPEG-481-M	AM10-42_09L	0.86	0.45	C. pebasae_female_L		Pl. 9, Fig. 17-18
-205.4	MPEG-482-M	AM10-42_10L	0.91	0.43	C. pebasae_male_L		Pl. 9, Fig. 21-22
-205.4	MPEG-483-M	AM10-42_11L	0.98	0.5	C. minipunctata_male_L		Pl. 8, Fig. 7-8
-205.4	MPEG-484-M	AM10-42_12L	0.85	0.47	C. minipunctata_female_L		Pl. 8, Fig. 1-2
-205.4	UMJG&P 211038	AM10-42_13L	0.8	0.42	C. schedogymnos_female_L
-205.4	MPEG-485-M	AM10-42_14R	0.8	0.4	C. pebasae_female_R		Pl. 9, Fig. 19-20
-205.4	UMJG&P 211038	AM10-42_15R	0.8	0.4	C. pebasae_female_R
-205.4	MPEG-486-M	AM10-42_16R	0.96	0.47	C. minipunctata_male_R		Pl. 8, Fig. 9
-205.4	MPEG-487-M	AM10-42_17R	0.83	0.45	C. minipunctata_female_R		Pl. 8, Fig. 3-6
-205.4	MPEG-488-M	AM10-42_18R	0.93	0.41	C. pebasae_male_R		Pl. 9, Fig. 23-24
-205.4	UMJG&P 211038	AM10-42_19R	0.82	0.4	C. schedogymnos_female_R
-205.4	MPEG-489-M	AM10-42_20R	0.77	0.39	C. schedogymnos_female_R	multifocus	Fig. 6c
-205.4	UMJG&P 211038	AM10-42_21R	1.02	0.57	C. sulcosigmoidalis_female_R	badly preserved		3	?	3		1
-205.4	UMJG&P 211038	AM10-42_22R	0.98	0.56	C. sulcosigmoidalis_female_R	badly preserved		3	?	3		1
-205.4	UMJG&P 211038	AM10-42_23R	1	0.59	C. sulcosigmoidalis_female_R	badly preserved		3	?	3		1
-205.4	UMJG&P 211038	AM10-42_24R	1	0.56	C. sulcosigmoidalis_female_R	badly preserved		3	?	3		1	?
-205.4	UMJG&P 211038	AM10-42_25R	1.03	0.59	C. sulcosigmoidalis_female_R	badly preserved		3	?	3		1
-205.4	MPEG-490-M	AM10-42_26R	0.8	0.44	C. minipunctata_female_R	multifocus	Fig. 6e
-205.4	UMJG&P 211038	AM10-42_27R	1	0.57	C. sulcosigmoidalis_female_R	badly preserved		3	?	3		1
-214.1	UMJG&P 211038	AM10-43_01L	1	0.57	C. sulcosigmoidalis_male_L	badly preserved		3	?
-214.1	UMJG&P 211038	AM10-43_02L	1	0.57	C. sulcosigmoidalis_male_L	badly preserved		3	?
-214.1	MPEG-491-M	AM10-43_03L	0.88	0.44	C. schedogymnos_male_L		Pl. 6, Fig. 29-30
-214.1	MPEG-492-M	AM10-43_04L	0.78	0.43	C. schedogymnos_female_L		Pl. 6, Fig. 25-26
-214.1	UMJG&P 211038	AM10-43_05L	0.79	0.43	C. schedogymnos_female_L
-214.1	UMJG&P 211038	AM10-43_06R	1	0.54	C. sulcosigmoidalis_male_R	badly preserved		3	?	3		-	?; corroded
-214.1	MPEG-493-M	AM10-43_07R	0.94	0.53	C. sulcosigmoidalis_female_R	badly preserved	Pl. 14, Fig. 20-21	3	?	3		-	?; corroded
-214.1	MPEG-494-M	AM10-43_08R	0.87	0.42	C. schedogymnos_male_R		Pl. 6, Fig. 31-32
-214.1	MPEG-495-M	AM10-43_09R	0.76	0.39	C. schedogymnos_female_R		Pl. 6, Fig. 22, 24, 27-28
-214.1	UMJG&P 211038	AM10-43_10R	0.79	0.4	C. schedogymnos_female_R
-214.1	UMJG&P 211038	AM10-43_11R	0.93	0.53	C. sulcosigmoidalis_female_R	badly preserved		3	?	3		-	?; corroded
-214.1	UMJG&P 211038	AM10-43_12R	0.96	0.54	C. sulcosigmoidalis_female_R	badly preserved		3	?	3		-	?; corroded
-214.1	UMJG&P 211038	AM10-43_13R	0.95	0.54	C. sulcosigmoidalis_female_R	badly preserved		3	?	3		-	?; corroded
-214.1	UMJG&P 211038	AM10-43_14R	0.94	0.54	C. sulcosigmoidalis_female_R	badly preserved		3	?	3		-	?; corroded
